# Supplementary material for: Mechanisms and function of de novo DNA methylation in placental development reveals an essential role for DNMT3B
Source: Nat Commun. 2023 Jan 23;14:371. doi: 10.1038/s41467-023-36019-9 (PMC9870994; doi:10.1038/s41467-023-36019-9)
Supplement: Supplementary file 4 — Supplementary Data 1-4 [file 41467_2023_36019_MOESM4_ESM.xlsx]

## Sheet: Supp Data 1
Dataset ID	Stage	Tissue	Genotype	Library type	Read depth
Dnmt3ab WT_E7.5_Epi_1	E7.5	Epi	WT	PBAT	67545964
Dnmt3ab WT_E7.5_Epi_2	E7.5	Epi	WT	PBAT	58228132
Dnmt3ab WT_E7.5_Epi_3	E7.5	Epi	WT	PBAT	85489763
Dnmt3l WT_E7.5_Epi_1	E7.5	Epi	WT	PBAT	67335400
Dnmt3l WT_E7.5_Epi_2	E7.5	Epi	WT	PBAT	45270084
Dnmt3ab DKO_E7.5_Epi_1	E7.5	Epi	Dnmt3a KO/Dnmt3b KO	PBAT	57338225
Dnmt3ab DKO_E7.5_Epi_2	E7.5	Epi	Dnmt3a KO/Dnmt3b KO	PBAT	65295545
Dnmt3ab DKO_E7.5_Epi_3	E7.5	Epi	Dnmt3a KO/Dnmt3b KO	PBAT	75945726
Dnmt3b KO_E7.5_Epi_1	E7.5	Epi	Dnmt3b KO	PBAT	42669251
Dnmt3b KO_E7.5_Epi_2	E7.5	Epi	Dnmt3b KO	PBAT	40842635
Dnmt3b KO_E7.5_Epi_3	E7.5	Epi	Dnmt3b KO	PBAT	40309259
Dnmt3b cKO_E7.5_Epi_1	E7.5	Epi	Dnmt3b -/fl, Sox2-Cre +ve	PBAT	60007948
Dnmt3b cKO_E7.5_Epi_2	E7.5	Epi	Dnmt3b -/fl, Sox2-Cre +ve	PBAT	66588689
Dnmt3b het_E7.5_Epi_1	E7.5	Epi	Dnmt3b -/fl, Sox2-Cre -ve	PBAT	56183035
Dnmt3b het_E7.5_Epi_2	E7.5	Epi	Dnmt3b -/+, Sox2-Cre +ve	PBAT	49899273
Dnmt3b het_E7.5_Epi_3	E7.5	Epi	Dnmt3b -/+, Sox2-Cre +ve	PBAT	43470729
Dnmt3b chet_E7.5_Epi_1	E7.5	Epi	Dnmt3b fl/+, Sox2-Cre +ve	PBAT	54281804
Dnmt3a KO_E7.5_Epi_1	E7.5	Epi	Dnmt3a KO	PBAT	65763401
Dnmt3a KO_E7.5_Epi_2	E7.5	Epi	Dnmt3a KO	PBAT	66464061
Dnmt3a KO_E7.5_Epi_3	E7.5	Epi	Dnmt3a KO	PBAT	52564003
Dnmt3l KO_E7.5_Epi_1	E7.5	Epi	Dnmt3l KO	PBAT	58835422
Dnmt3l KO_E7.5_Epi_2	E7.5	Epi	Dnmt3l KO	PBAT	27489289
Dnmt3l KO_E7.5_Epi_3	E7.5	Epi	Dnmt3l KO	PBAT	48239598
Dnmt3ab WT_E7.5_ExE_1	E7.5	ExE	WT	PBAT	71648040
Dnmt3ab WT_E7.5_ExE_2	E7.5	ExE	WT	PBAT	61932050
Dnmt3ab WT_E7.5_ExE_3	E7.5	ExE	WT	PBAT	56888230
Dnmt3l WT_E7.5_ExE_1	E7.5	ExE	WT	PBAT	100063473
Dnmt3l WT_E7.5_ExE_2	E7.5	ExE	WT	PBAT	108454325
Dnmt3l WT_E7.5_ExE_3	E7.5	ExE	WT	PBAT	108384227
Dnmt3ab DKO_E7.5_ExE_1	E7.5	ExE	Dnmt3a KO/Dnmt3b KO	PBAT	67274864
Dnmt3ab DKO_E7.5_ExE_2	E7.5	ExE	Dnmt3a KO/Dnmt3b KO	PBAT	70257688
Dnmt3ab DKO_E7.5_ExE_3	E7.5	ExE	Dnmt3a KO/Dnmt3b KO	PBAT	108704136
Dnmt3b KO_E7.5_ExE_1	E7.5	ExE	Dnmt3b KO	PBAT	65126194
Dnmt3b KO_E7.5_ExE_2	E7.5	ExE	Dnmt3b KO	PBAT	85248158
Dnmt3b KO_E7.5_ExE_3	E7.5	ExE	Dnmt3b KO	PBAT	112116786
Dnmt3b cKO_E7.5_ExE_1	E7.5	ExE	Dnmt3b -/fl, Sox2-Cre +ve	PBAT	42304657
Dnmt3b cKO_E7.5_ExE_2	E7.5	ExE	Dnmt3b -/fl, Sox2-Cre +ve	PBAT	50339544
Dnmt3b het_E7.5_ExE_1	E7.5	ExE	Dnmt3b -/fl, Sox2-Cre -ve	PBAT	41907623
Dnmt3b chet_E7.5_ExE_1	E7.5	ExE	Dnmt3b fl/+, Sox2-Cre +ve	PBAT	47083292
Dnmt3b het_E7.5_ExE_2	E7.5	ExE	Dnmt3b -/+, Sox2-Cre +ve	PBAT	63184150
Dnmt3b het_E7.5_ExE_3	E7.5	ExE	Dnmt3b -/+, Sox2-Cre +ve	PBAT	50452801
Dnmt3b het_E7.5_ExE_4	E7.5	ExE	Dnmt3b -/+, Sox2-Cre +ve	PBAT	51053958
Dnmt3a KO_E7.5_ExE_1	E7.5	ExE	Dnmt3a KO	PBAT	83867026
Dnmt3a KO_E7.5_ExE_2	E7.5	ExE	Dnmt3a KO	PBAT	78881873
Dnmt3a KO_E7.5_ExE_3	E7.5	ExE	Dnmt3a KO	PBAT	65202815
Dnmt3l KO_E7.5_ExE_1	E7.5	ExE	Dnmt3l KO	PBAT	76076870
Dnmt3l KO_E7.5_ExE_2	E7.5	ExE	Dnmt3l KO	PBAT	64889007
Dnmt3l KO_E7.5_ExE_3	E7.5	ExE	Dnmt3l KO	PBAT	53814597
ExE_H3K4me3_rep1	E6.5	ExE	WT	ChIPseq	34380870
ExE_H3K4me3_rep2	E6.5	ExE	WT	ChIPseq	30411981
ExE_H3K36me3_rep1	E6.5	ExE	WT	ChIPseq	44799973
ExE_H3K36me3_rep2	E6.5	ExE	WT	ChIPseq	37172873
ExE_H3K27ac_rep1	E6.5	ExE	WT	ChIPseq	23344562
ExE_H3K27ac_rep2	E6.5	ExE	WT	ChIPseq	24660499
ExE_H3K27me3_rep1	E6.5	ExE	WT	ChIPseq	32627892
ExE_H3K27me3_rep2	E6.5	ExE	WT	ChIPseq	33755155
ExE_H3K4me1_rep1	E6.5	ExE	WT	ChIPseq	20057589
ExE_H3K4me1_rep2	E6.5	ExE	WT	ChIPseq	34312899
Dnmt3l WT_E7.5_ExE_1	E7.5	ExE	Dnmt3l WT	RNAseq	22795809
Dnmt3l WT_E7.5_ExE_2	E7.5	ExE	Dnmt3l WT	RNAseq	18821022
Dnmt3l WT_E7.5_ExE_3	E7.5	ExE	Dnmt3l WT	RNAseq	32183315
Dnmt3l KO_E7.5_ExE_1	E7.5	ExE	Dnmt3l KO	RNAseq	11151481
Dnmt3l KO_E7.5_ExE_2	E7.5	ExE	Dnmt3l KO	RNAseq	12750610
Dnmt3l KO_E7.5_ExE_3	E7.5	ExE	Dnmt3l KO	RNAseq	20480325
Dnmt3l KO_E7.5_ExE_4	E7.5	ExE	Dnmt3l KO	RNAseq	13870238
Dnmt3ab WT_E7.5_ExE_1	E7.5	ExE	Dnmt3a/b WT	RNAseq	20836397
Dnmt3ab WT_E7.5_ExE_2	E7.5	ExE	Dnmt3a/b WT	RNAseq	17840247
Dnmt3ab WT_E7.5_ExE_3	E7.5	ExE	Dnmt3a/b WT	RNAseq	30270513
Dnmt3ab WT_E7.5_ExE_4	E7.5	ExE	Dnmt3a/b WT	RNAseq	27569395
Dnmt3ab WT_E7.5_ExE_5	E7.5	ExE	Dnmt3b WT	RNAseq	41960954
Dnmt3ab DKO_E7.5_ExE_1	E7.5	ExE	Dnmt3a KO/Dnmt3b KO	RNAseq	15217144
Dnmt3ab DKO_E7.5_ExE_2	E7.5	ExE	Dnmt3a KO/Dnmt3b KO	RNAseq	22576127
Dnmt3ab DKO_E7.5_ExE_3	E7.5	ExE	Dnmt3a KO/Dnmt3b KO	RNAseq	27140694
Dnmt3b KO_E7.5_ExE_1	E7.5	ExE	Dnmt3b KO	RNAseq	36708501
Dnmt3b KO_E7.5_ExE_2	E7.5	ExE	Dnmt3b KO	RNAseq	19822473
Dnmt3b KO_E7.5_ExE_3	E7.5	ExE	Dnmt3b KO	RNAseq	34825384
Dnmt3b KO_E7.5_ExE_4	E7.5	ExE	Dnmt3b KO	RNAseq	34640180
Dnmt3a KO_E7.5_ExE_1	E7.5	ExE	Dnmt3a KO	RNAseq	26224478
Dnmt3a KO_E7.5_ExE_2	E7.5	ExE	Dnmt3a KO	RNAseq	16766665
Dnmt3a KO_E7.5_ExE_3	E7.5	ExE	Dnmt3a KO	RNAseq	27633578
Dnmt3b KO_E12.5_placenta	E12.5	placenta	Dnmt3b KO	snRNAseq	202590832
Dnmt3b WT_E12.5_placenta	E12.5	placenta	Dnmt3b WT	snRNAseq	228300543
Dnmt3b cKO_E12.5_placenta	E12.5	placenta	Dnmt3b cKO, Sox2-Cre +ve	snRNAseq	208464311
Dnmt3b WT_E12.5_placenta	E12.5	placenta	Dnmt3b WT	snRNAseq	245449780

## Sheet: Supp Data 2
set	chromatin feature	n	set_total	n_random	random_total	p_value	enriched	significant
hypo_Dnmt3a	background	284	3243	42504	100000	0	depleted	yes
hypo_Dnmt3a	gene_bodies	58	3243	12590	100000	1.53675e-76	depleted	yes
hypo_Dnmt3a	inactive_enhancers	967	3243	17854	100000	1.25724e-70	enriched	yes
hypo_Dnmt3a	bivalent_promoters	690	3243	6030	100000	1.06839e-290	enriched	yes
hypo_Dnmt3a	polycomb	223	3243	8023	100000	0.0177175	depleted	yes
hypo_Dnmt3a	active_enhancers	773	3243	6305	100000	0	enriched	yes
hypo_Dnmt3a	active_promoters	228	3243	5374	100000	3.40771e-05	enriched	yes
hypo_Dnmt3a	genic_enhancers	20	3243	1320	100000	0.000598614	depleted	yes
hypo_Dnmt3b	background	1689	3825	42504	100000	0.0402188	enriched	yes
hypo_Dnmt3b	gene_bodies	634	3825	12590	100000	1.30873e-13	enriched	yes
hypo_Dnmt3b	inactive_enhancers	335	3825	17854	100000	1.03265e-48	depleted	yes
hypo_Dnmt3b	bivalent_promoters	124	3825	6030	100000	5.59143e-13	depleted	yes
hypo_Dnmt3b	polycomb	372	3825	8023	100000	0.000119907	enriched	yes
hypo_Dnmt3b	active_enhancers	414	3825	6305	100000	1.98981e-30	enriched	yes
hypo_Dnmt3b	active_promoters	23	3825	5374	100000	6.05254e-39	depleted	yes
hypo_Dnmt3b	genic_enhancers	234	3825	1320	100000	3.27776e-148	enriched	yes
hypo_Dnmt3l	background	965	1232	42504	100000	2.11329e-142	enriched	yes
hypo_Dnmt3l	gene_bodies	22	1232	12590	100000	4.76123e-30	depleted	yes
hypo_Dnmt3l	inactive_enhancers	83	1232	17854	100000	3.25303e-24	depleted	yes
hypo_Dnmt3l	bivalent_promoters	21	1232	6030	100000	2.64718e-10	depleted	yes
hypo_Dnmt3l	polycomb	126	1232	8023	100000	0.00517859	enriched	yes
hypo_Dnmt3l	active_enhancers	8	1232	6305	100000	5.11002e-16	depleted	yes
hypo_Dnmt3l	active_promoters	7	1232	5374	100000	1.19692e-13	depleted	yes
hypo_Dnmt3l	genic_enhancers	0	1232	1320	100000	8.32886e-05	depleted	yes

## Sheet: Supp Data 3
Gene	DEG	Chr	Start	End	Strand	ENSEMBL_ID	P-value	FDR	Fold change	Dnmt3b DEG	Dnmt3a DEG
Zscan4d	UpDEG	7	11161374	11166182	-	ENSMUSG00000090714	6.58934e-07	0.00023766	237.844	N	N
Tuba3b	UpDEG	6	145615757	145621479	+	ENSMUSG00000067338	6.65219e-09	3.24607e-06	205.107	Y	N
Gtsf1	UpDEG	15	103402405	103430470	-	ENSMUSG00000022487	4.17355e-05	0.00736632	130.363	N	N
2610203C22Rik	UpDEG	1	9560832	9631175	-	ENSMUSG00000079671	4.85566e-05	0.00830517	127.666	N	N
Ccdc152	UpDEG	15	3280627	3303526	-	ENSMUSG00000091119	5.73968e-06	0.00153592	57.6239	N	N
Pdha2	UpDEG	3	141210004	141212355	-	ENSMUSG00000047674	4.47475e-05	0.0077334	54.9492	N	N
Tktl2	UpDEG	8	66511740	66513778	+	ENSMUSG00000025519	4.75081e-16	6.06312e-13	48.574	Y	N
Rpl39l	UpDEG	16	10170226	10174911	+	ENSMUSG00000039209	1.17576e-14	1.14747e-11	43.5622	N	N
Gm949	UpDEG	18	46925982	46934222	+	ENSMUSG00000073568	1.51696e-06	0.000513631	38.5714	N	N
Timm8a2	UpDEG	14	122034674	122038420	+	ENSMUSG00000071229	8.9091e-05	0.0135228	35.3318	N	N
Ltk	UpDEG	2	119751320	119760431	-	ENSMUSG00000027297	6.78399e-14	6.25295e-11	33.9312	Y	N
Sohlh2	UpDEG	3	55182028	55209957	+	ENSMUSG00000027794	1.45148e-18	3.41067e-15	33.8076	N	N
Gm5622	UpDEG	14	51552790	51662953	+	ENSMUSG00000079244	0.000206538	0.0271959	26.0989	N	N
Dazl	UpDEG	17	50279394	50293599	-	ENSMUSG00000010592	8.319e-36	4.60069e-32	25.1825	N	N
Tuba3a	UpDEG	6	125278274	125286042	-	ENSMUSG00000067702	2.89797e-21	8.01338e-18	24.8564	Y	N
1700029P11Rik	UpDEG	15	81980540	81981563	+	ENSMUSG00000061633	0.000202566	0.0268862	22.8425	N	N
Gm973	UpDEG	1	59516264	59634508	+	ENSMUSG00000047361	3.53938e-11	2.17488e-08	21.3761	N	N
Tex19.2	UpDEG	11	121116215	121118677	-	ENSMUSG00000039337	0.000111405	0.0158464	15.9671	N	N
Itpka	UpDEG	2	119742337	119751263	+	ENSMUSG00000027296	4.57099e-06	0.00127164	15.4819	N	N
Rpl10l	UpDEG	12	66283381	66284401	-	ENSMUSG00000060499	1.56815e-15	1.85837e-12	15.0355	Y	N
Hormad1	UpDEG	3	95559677	95587671	+	ENSMUSG00000028109	8.39406e-11	4.97378e-08	13.813	Y	N
Mapk10	UpDEG	5	102907948	103211334	-	ENSMUSG00000046709	0.000102403	0.0149032	13.5072	N	N
CN725425	UpDEG	15	91231578	91260885	+	ENSMUSG00000078932	1.94135e-15	2.14726e-12	12.4824	N	N
Pgc	UpDEG	17	47726842	47734482	+	ENSMUSG00000023987	1.4013e-45	7.99861e-42	12.256	N	Y
AI481877	UpDEG	4	59043753	59138983	-	ENSMUSG00000038598	1.29807e-05	0.00299266	11.1446	N	N
Olr1	UpDEG	6	129485246	129507165	-	ENSMUSG00000030162	0.00028677	0.036044	10.6231	N	N
Brdt	UpDEG	5	107331159	107387058	+	ENSMUSG00000029279	2.08853e-05	0.00422571	10.3419	N	N
Cyct	UpDEG	2	76353942	76360450	-	ENSMUSG00000056436	6.29537e-13	5.22233e-10	9.48391	N	N
Tnni1	UpDEG	1	135783065	135810989	+	ENSMUSG00000026418	2.03215e-06	0.000648374	8.98678	N	N
Asz1	UpDEG	6	18050964	18109061	-	ENSMUSG00000010796	9.00902e-22	2.98937e-18	8.90087	N	N
Gpat2	UpDEG	2	127425199	127436092	+	ENSMUSG00000046338	1.85182e-08	8.53432e-06	8.83541	Y	N
Psma8	UpDEG	18	14706151	14762299	+	ENSMUSG00000036743	4.68595e-07	0.000172766	8.48622	N	N
Zar1	UpDEG	5	72577114	72581084	-	ENSMUSG00000063935	1.74103e-05	0.00365638	8.0336	N	N
2410076I21Rik	UpDEG	9	58652856	58741559	-	ENSMUSG00000074269	5.08337e-05	0.00851901	7.53282	N	N
Laptm5	UpDEG	4	130913125	130936141	+	ENSMUSG00000028581	2.39248e-11	1.58774e-08	5.90058	N	N
Hormad2	UpDEG	11	4345814	4441105	-	ENSMUSG00000020419	0.000270677	0.0345446	5.63528	N	N
Olfml3	UpDEG	3	103733700	103738001	-	ENSMUSG00000027848	3.57822e-05	0.00659624	5.3388	N	N
A730085A09Rik	UpDEG	4	98793768	98798900	+	ENSMUSG00000085843	8.02781e-06	0.00204907	5.16947	N	N
Nlrp4c	UpDEG	7	6045161	6105149	+	ENSMUSG00000034690	1.32924e-05	0.00302102	4.78228	N	N
Ppp1r14d	UpDEG	2	119218119	119229906	-	ENSMUSG00000027317	5.20119e-05	0.00862929	4.67662	N	N
Sycp1	UpDEG	3	102818499	102936100	-	ENSMUSG00000027855	1.3383e-11	9.65377e-09	4.50407	N	N
Gata5	UpDEG	2	180325133	180334699	-	ENSMUSG00000015627	0.000450537	0.0498324	4.2428	N	N
Hsf2bp	UpDEG	17	31944769	32034508	-	ENSMUSG00000002076	2.48143e-06	0.000736157	3.87388	Y	N
Gm4737	UpDEG	16	46152997	46155077	-	ENSMUSG00000048087	2.65561e-18	4.89547e-15	3.52963	Y	N
B230314M03Rik	UpDEG	4	107806033	107823010	-	ENSMUSG00000073779	1.66133e-06	0.000551263	3.48403	Y	N
Piwil2	UpDEG	14	70372480	70429094	-	ENSMUSG00000033644	4.84235e-17	8.03394e-14	3.42473	Y	N
Naa11	UpDEG	5	97382224	97392330	-	ENSMUSG00000046000	1.05701e-05	0.00257894	3.39461	N	N
Ace	UpDEG	11	105967945	105989964	+	ENSMUSG00000020681	0.000333545	0.0398251	3.3069	N	N
Nos3	UpDEG	5	24364810	24384474	+	ENSMUSG00000028978	0.000400662	0.0458441	3.1788	N	N
Proc	UpDEG	18	32123129	32139570	-	ENSMUSG00000024386	5.67145e-05	0.00931634	3.13979	N	N
Mov10l1	UpDEG	15	88982909	89055152	+	ENSMUSG00000015365	2.55678e-05	0.00487581	3.10742	N	N
Ddx4	UpDEG	13	112598333	112652310	-	ENSMUSG00000021758	7.98315e-17	1.20408e-13	3.08279	N	Y
Jag2	UpDEG	12	112908590	112929495	-	ENSMUSG00000002799	7.97886e-07	0.000281654	2.79795	N	N
Asb4	UpDEG	6	5383386	5433022	+	ENSMUSG00000042607	3.9536e-07	0.000149078	2.73482	N	Y
Serping1	UpDEG	2	84765387	84775444	-	ENSMUSG00000023224	0.000295671	0.036608	2.70722	N	N
Sec14l4	UpDEG	11	4031462	4048024	+	ENSMUSG00000019368	1.08236e-06	0.000374113	2.665	N	N
Mcoln3	UpDEG	3	146117459	146141806	+	ENSMUSG00000036853	8.92386e-06	0.00220979	2.50691	Y	N
Stk31	UpDEG	6	49395604	49469501	+	ENSMUSG00000023403	3.39842e-05	0.00633519	2.41214	N	N
Fkbp6	UpDEG	5	135291704	135349991	-	ENSMUSG00000040013	8.29409e-06	0.00208496	2.39829	N	N
Mtap1a	UpDEG	2	121289600	121310832	+	ENSMUSG00000027254	1.29873e-05	0.00299266	2.37547	N	N
Nhedc1	UpDEG	3	135348029	135397827	+	ENSMUSG00000050150	2.27268e-05	0.00443601	2.31675	N	N
Nes	UpDEG	3	87971078	87980451	+	ENSMUSG00000004891	1.77487e-11	1.22695e-08	2.30533	N	N
Gm11019	UpDEG	13	97434970	97497007	+	ENSMUSG00000078952	1.54141e-10	8.81847e-08	2.22274	N	N
Olfm1	UpDEG	2	28192992	28230736	+	ENSMUSG00000026833	0.000255222	0.0328248	2.18368	N	N
Scarf2	UpDEG	16	17797282	17808287	+	ENSMUSG00000012017	6.04938e-05	0.00983973	2.16874	N	N
Pde3b	UpDEG	7	114415281	114539251	+	ENSMUSG00000030671	5.85434e-06	0.00154174	2.14073	N	N
Hspa4l	UpDEG	3	40744495	40796103	+	ENSMUSG00000025757	3.14968e-07	0.00012442	2.06321	N	N
B2m	UpDEG	2	122147686	122153083	+	ENSMUSG00000060802	0.000173823	0.0238338	2.03719	N	N
Tyro3	UpDEG	2	119797733	119818104	+	ENSMUSG00000027298	8.6982e-08	3.7003e-05	2.00695	N	N
Itgb4	UpDEG	11	115974709	116008412	+	ENSMUSG00000020758	2.27096e-06	0.00069773	2.00605	N	N
C2cd2	UpDEG	16	97855210	97922633	-	ENSMUSG00000045975	0.000111749	0.0158464	1.89995	N	N
Spg20	UpDEG	3	55112108	55137322	+	ENSMUSG00000036580	9.09615e-14	7.94285e-11	1.88135	N	Y
Amph	UpDEG	13	18948371	19150913	+	ENSMUSG00000021314	0.000346751	0.0407259	1.82116	N	N
Nfxl1	UpDEG	5	72513301	72559684	-	ENSMUSG00000072889	3.23943e-12	2.55931e-09	1.8179	N	N
Nab1	UpDEG	1	52457294	52500679	-	ENSMUSG00000002881	0.000354902	0.0411761	1.72859	N	N
Bmi1	UpDEG	2	18677018	18686629	+	ENSMUSG00000026739	5.00933e-10	2.68096e-07	1.72212	N	N
Phf20	UpDEG	2	156196466	156309952	+	ENSMUSG00000038116	5.59473e-10	2.90069e-07	1.69586	N	N
Syne2	UpDEG	12	75818134	76110926	+	ENSMUSG00000063450	1.49484e-05	0.00328695	1.67016	N	N
Tmed8	UpDEG	12	87166242	87200229	-	ENSMUSG00000034111	0.000441188	0.0491259	1.65566	N	N
Pnpt1	UpDEG	11	29130744	29161828	+	ENSMUSG00000020464	2.77852e-11	1.77302e-08	1.64896	N	N
Plod2	UpDEG	9	92542223	92608428	+	ENSMUSG00000032374	7.14935e-05	0.0112967	1.56411	N	N
Zfyve9	UpDEG	4	108637466	108780798	-	ENSMUSG00000034557	0.00010886	0.0157052	1.56076	N	N
Myo5a	UpDEG	9	75071015	75223688	+	ENSMUSG00000034593	1.11331e-05	0.00267695	1.51035	N	N
Maf	DownDEG	8	115682942	115707794	-	ENSMUSG00000055435	0.000151825	0.0209911	0.745007	N	N
Capn2	DownDEG	1	182467256	182517495	-	ENSMUSG00000026509	1.77749e-07	7.37259e-05	0.717771	N	N
Cep250	DownDEG	2	155956458	155998900	+	ENSMUSG00000038241	2.22491e-06	0.000696482	0.701169	N	N
Vps39	DownDEG	2	120316461	120353137	-	ENSMUSG00000027291	1.65555e-05	0.00352143	0.693446	N	N
Fabp3	DownDEG	4	130308595	130315463	+	ENSMUSG00000028773	6.32772e-05	0.0101925	0.689896	N	N
Igfbp4	DownDEG	11	99041244	99054392	+	ENSMUSG00000017493	6.70741e-12	5.0583e-09	0.685878	N	N
Wls	DownDEG	3	159839737	159935833	+	ENSMUSG00000028173	6.7369e-06	0.00174644	0.68138	N	N
Fabp5	DownDEG	3	10012548	10016607	+	ENSMUSG00000027533	4.23342e-05	0.00739334	0.678889	N	N
Fkbp11	DownDEG	15	98724373	98728198	-	ENSMUSG00000003355	5.08311e-05	0.00851901	0.651664	N	N
Slc7a1	DownDEG	5	148327410	148399904	-	ENSMUSG00000041313	0.000119977	0.016869	0.651423	N	N
Ndrg1	DownDEG	15	66929321	66969640	-	ENSMUSG00000005125	4.59878e-06	0.00127164	0.649907	N	Y
Rspry1	DownDEG	8	94601955	94660275	+	ENSMUSG00000050079	7.7188e-05	0.0118576	0.646882	N	N
Id2	DownDEG	12	25093801	25096092	-	ENSMUSG00000020644	2.48477e-06	0.000736157	0.642953	N	Y
Ahcy	DownDEG	2	155059310	155074497	-	ENSMUSG00000027597	2.93135e-08	1.31443e-05	0.642552	Y	N
Ubash3b	DownDEG	9	41011098	41161697	-	ENSMUSG00000032020	0.000289375	0.0360979	0.640006	N	N
Grn	DownDEG	11	102430315	102437048	+	ENSMUSG00000034708	1.94643e-05	0.00398681	0.619901	N	N
Cbr1	DownDEG	16	93607837	93610505	+	ENSMUSG00000051483	1.39751e-05	0.00313325	0.617754	N	N
Fam83h	DownDEG	15	76001093	76014336	-	ENSMUSG00000046761	0.000313836	0.0382857	0.594732	N	N
Igfbp5	DownDEG	1	72857932	72874884	-	ENSMUSG00000026185	8.88707e-15	9.21533e-12	0.589052	Y	N
Elovl6	DownDEG	3	129532386	129638495	+	ENSMUSG00000041220	1.58967e-09	7.99217e-07	0.557433	N	N
Pafah2	DownDEG	4	134396320	134427413	+	ENSMUSG00000037366	1.50568e-05	0.00328695	0.555193	N	N
Trf	DownDEG	9	103204001	103230444	-	ENSMUSG00000032554	4.08133e-05	0.007281	0.553516	N	N
Fras1	DownDEG	5	96373955	96784728	+	ENSMUSG00000034687	8.17972e-08	3.57131e-05	0.525887	N	N
Bmp7	DownDEG	2	172868012	172940321	-	ENSMUSG00000008999	1.73021e-06	0.00056286	0.508575	N	N
Cyp26a1	DownDEG	19	37697808	37701528	+	ENSMUSG00000024987	5.25086e-06	0.00142815	0.505365	N	N
Chchd10	DownDEG	10	75935573	75937725	+	ENSMUSG00000049422	3.31143e-10	1.83133e-07	0.504969	N	N
Sel1l3	DownDEG	5	53107084	53213452	-	ENSMUSG00000029189	0.000178221	0.0242367	0.478095	N	N
Fkbp10	DownDEG	11	100415697	100424824	+	ENSMUSG00000001555	7.54151e-05	0.0116936	0.470843	N	N
Zdbf2	DownDEG	1	63273265	63314576	+	ENSMUSG00000027520	9.21932e-05	0.01378	0.457312	N	N
Nipal3	DownDEG	4	135445420	135495038	-	ENSMUSG00000028803	9.94627e-05	0.0146034	0.437331	N	N
Mn1	DownDEG	5	111417362	111457033	+	ENSMUSG00000070576	0.000220726	0.0288352	0.415946	N	N
Slc28a2	DownDEG	2	122426477	122461137	+	ENSMUSG00000027219	0.000241779	0.0313387	0.415487	N	N
Spg11	DownDEG	2	122053520	122118386	-	ENSMUSG00000033396	5.29179e-22	2.1949e-18	0.415462	N	N
Tbc1d16	DownDEG	11	119143045	119228499	-	ENSMUSG00000039976	7.65294e-09	3.62771e-06	0.373214	N	N
Mapkbp1	DownDEG	2	119972699	120027408	+	ENSMUSG00000033902	1.64459e-18	3.41067e-15	0.346812	N	N
Duox2	DownDEG	2	122279247	122298165	-	ENSMUSG00000068452	2.10216e-07	8.50656e-05	0.323935	N	N
Dlk1	DownDEG	12	109452823	109463336	+	ENSMUSG00000040856	0.000330929	0.0398251	0.318568	N	N
Dnmt3a	DownDEG	12	3806007	3914443	+	ENSMUSG00000020661	0	0	0.27544	N	Y
Pla2g4b	DownDEG	2	120027483	120043033	+	ENSMUSG00000033852	3.95454e-16	5.46749e-13	0.189612	N	N
Pak6	DownDEG	2	118663303	118698020	+	ENSMUSG00000074923	3.59795e-07	0.000138822	0.185729	N	N
Adra2a	DownDEG	19	54045182	54048982	+	ENSMUSG00000033717	4.1912e-06	0.00121993	0.0483131	N	N

## Sheet: Supp Data 4
Gene	Cell type	DEG	Cluster	p-value	Fold change	Adjusted p-value
Grm8	SynTI	UpDEG	5	1.21071e-25	1.85195	3.90878e-21
Skint2	SynTII	UpDEG	7	1.05733e-09	1.74146	3.41358e-05
1700013H16Rik	SynTI	UpDEG	5	4.33074e-32	1.69516	1.39818e-27
Dazl	SynTII	UpDEG	7	3.67445e-15	1.67744	1.1863e-10
Pawr	SynTII	UpDEG	7	4.35699e-10	1.66288	1.40666e-05
Dazl	SynTI	UpDEG	5	1.57889e-27	1.58655	5.09744e-23
1700013H16Rik	SynTII	UpDEG	7	1.13256e-13	1.57506	3.65648e-09
Gabrg3	SynTI	UpDEG	5	1.74812e-12	1.54889	5.6438e-08
Asz1	SynTI	UpDEG	5	3.86732e-26	1.54372	1.24856e-21
Wdr49	SynTI	UpDEG	5	1.77939e-16	1.49869	5.74477e-12
Plk3	SynTII	UpDEG	7	2.60833e-08	1.45344	0.000842099
Plk3	SynTI	UpDEG	5	2.7978e-14	1.4306	9.03268e-10
Ccdc172	SynTI	UpDEG	5	7.91694e-21	1.41834	2.55598e-16
Gm14661	SynTI	UpDEG	5	2.3642e-11	1.41098	7.63281e-07
Nlrp4c	SynTI	UpDEG	5	3.76456e-20	1.40824	1.21539e-15
Spef2	SynTI	UpDEG	5	9.66981e-11	1.40393	3.1219e-06
Asz1	SynTII	UpDEG	7	8.16828e-09	1.375	0.000263713
Ptpn20	SynTI	UpDEG	5	3.94495e-12	1.37435	1.27363e-07
Zfp346	SynTI	UpDEG	5	1.48559e-09	1.37329	4.79621e-05
Hmox1	SynTI	UpDEG	5	8.33037e-08	1.32522	0.00268946
Gm47283	SynTI	UpDEG	5	1.07628e-23	1.32507	3.47476e-19
Shoc1	SynTI	UpDEG	5	2.5313e-12	1.31647	8.17231e-08
Usp9y	SynTI	UpDEG	5	8.09911e-13	1.3145	2.6148e-08
4930467D21Rik	SynTI	UpDEG	5	1.97632e-10	1.31045	6.38054e-06
C630028M04Rik	SynTI	UpDEG	5	3.47724e-12	1.29899	1.12263e-07
Pkhd1	SynTI	UpDEG	5	9.87854e-09	1.29157	0.000318929
Fkbp6	SynTI	UpDEG	5	1.26235e-09	1.2846	4.0755e-05
Poteg	SynTI	UpDEG	5	1.78523e-13	1.28049	5.76362e-09
Sycp1	SynTI	UpDEG	5	1.98361e-11	1.2767	6.40408e-07
Gm26760	SynTI	UpDEG	5	7.07124e-13	1.27525	2.28295e-08
Fnip2	SynTI	UpDEG	5	1.12252e-08	1.26184	0.000362406
Prl7d1	SynTI	UpDEG	5	1.77474e-10	1.24626	5.72976e-06
Hormad2	SynTI	UpDEG	5	3.15316e-08	1.24617	0.001018
AC160336.1	SynTI	UpDEG	5	2.51661e-08	1.24526	0.000812486
Rnf212b	SynTI	UpDEG	5	4.0546e-10	1.23867	1.30903e-05
Ftl1	SynTI	UpDEG	5	1.83945e-08	1.23748	0.000593867
Sycp2	SynTI	UpDEG	5	2.8155e-10	1.22759	9.08984e-06
Gnl3	SynTI	UpDEG	5	8.41385e-08	1.22492	0.00271641
Gm9732	SynTI	UpDEG	5	1.38116e-12	1.21524	4.45907e-08
Tafa1	SynTI	UpDEG	5	1.30045e-09	1.19645	4.19851e-05
Ceacam14	SynTI	DownDEG	5	7.72345e-08	0.830793	0.00249352
Kitl	SynTI	DownDEG	5	1.05506e-09	0.815639	3.40627e-05
Cts3	SynTI	DownDEG	5	8.13083e-12	0.787921	2.62504e-07
Tpbpb	SynTI	DownDEG	5	5.18239e-11	0.781155	1.67313e-06
Acsl4	SynTI	DownDEG	5	7.33685e-09	0.767998	0.00023687
2610035D17Rik	SynTI	DownDEG	5	4.79742e-11	0.764097	1.54885e-06
Etnk1	SynTI	DownDEG	5	2.99841e-08	0.75806	0.000968035
Dab1	SynTI	DownDEG	5	4.64351e-10	0.754604	1.49916e-05
Fn1	SynTI	DownDEG	5	3.01448e-12	0.734664	9.73225e-08
Pmepa1	SynTI	DownDEG	5	8.92309e-10	0.724423	2.88082e-05
Stk39	SynTI	DownDEG	5	3.61541e-08	0.717114	0.00116723
Prex2	SynTI	DownDEG	5	9.99558e-16	0.675715	3.22707e-11
Grem2	SynTI	DownDEG	5	1.30463e-10	0.652353	4.21198e-06
Cbfa2t2	SynTII	DownDEG	7	1.18007e-11	0.631054	3.80987e-07
Flt3	SynTI	DownDEG	5	4.14818e-15	0.617746	1.33924e-10
Prex2	SynTII	DownDEG	7	1.05217e-10	0.594318	3.39692e-06
Pde4d	SynTI	DownDEG	5	1.46327e-15	0.586677	4.72415e-11
Zbtb16	SynTI	DownDEG	5	2.5182e-20	0.565359	8.13002e-16
Prdm16	SynTII	DownDEG	7	1.94774e-14	0.510701	6.28829e-10
