# Supplementary material for: Mechanisms and function of de novo DNA methylation in placental development reveals an essential role for DNMT3B
Source: Nat Commun. 2023 Jan 23;14:371. doi: 10.1038/s41467-023-36019-9 (PMC9870994; doi:10.1038/s41467-023-36019-9)
Supplement: Supplementary file 6 — Source Data [file 41467_2023_36019_MOESM6_ESM.zip › Source data file_1.xlsx]

## Sheet: Fig.3d
Gene	Dnmt3a/bDKO_DiffDNAme	DKO logFC	Dnmt3bKO_DiffDNAme	3B logFC	Dnmt3lKO_DiffDNAme	3L LogFC	Dnmt3aKO_DiffDNAme	3A logFC
2610203C22Rik	-59.9212	3.7831	-27.5913	2.62821	-15.0016	0	-8.22865	1.01855
Nab1	-0.570157	0.784143	2.24479	0.200469	-1.95428	0.354323	2.94929	0.232238
Gm973	-37.1495	3.96177	-16.1356	2.38913	-5.70856	1.41092	-7.74868	1.11074
Tnni1	-52.4721	3.01963	-18.6595	1.1327	-17.8714	-0.618452	-4.65146	0.833973
Bmi1	ND	0.782513	ND	0.150687	ND	0.143084	ND	0.282138
Olfm1	-7.37585	1.11938	-8.57603	0.581732	-4.22008	-0.324029	-1.94224	0.686145
Cyct	-58.2396	3.10558	-26.4849	1.7944	-18.4816	2.25965	-15.7475	0.978751
Serping1	-40.5021	1.38802	-13.37	0.97781	-1.60891	0.163469	-2.44841	0.908276
Ppp1r14d	-66.5717	2.10285	-23.6192	0.656431	-18.3118	-1.81765	-17.5001	0.210238
Itpka	1.11629	3.35872	0.440308	2.16453	-2.07448	0.844164	1.23328	1.09822
Ltk	-18.3643	4.51538	-12.0948	3.87399	-9.40732	-0.840689	0.15715	0.261475
Tyro3	-0.8935	1.00039	-1.96121	0.243757	-1.58135	-0.0583166	7.51934	0.174412
Mtap1a	-7.75248	1.23744	-8.44635	0.408179	-5.29443	0.179789	0.639746	0.587297
B2m	-27.8093	1.01874	-8.61312	0.464247	-4.03291	0.226598	0.914429	-0.109139
Gpat2	-56.505	2.92285	-28.4562	2.81549	-23.2571	2.13448	-3.76471	1.00149
Phf20	1.47465	0.760924	1.53393	0.360714	-1.27783	0.187736	2.89454	-0.092206
Gata5	-0.622565	1.97203	-2.0368	1.93114	-2.18935	0.291917	1.29805	2.04715
Hspa4l	-38.3405	1.03768	-25.1629	0.160957	-18.1798	0.0420418	1.93431	0.47888
Spg20	-0.940232	0.910746	1.30078	0.167216	-2.05514	0.299083	-0.110543	0.595518
Sohlh2	-66.1597	4.97374	-35.0021	2.73043	-22.6493	2.13169	-7.43274	2.0883
Nes	-1.19238	1.20014	-2.14232	0.0717227	-0.855027	0.00954751	4.4501	0.185967
Hormad1	-54.1709	3.48431	-35.4852	2.46357	-20.4044	2.80175	-16.898	1.72567
Sycp1	-51.5138	2.13872	-45.5683	0.669127	-38.8086	0.403424	-13.8089	-0.251366
Olfml3	-52.6384	2.30325	-15.7643	1.27272	-3.29689	-0.774924	-11.8124	0.744876
Nhedc1	-49.4733	1.19651	-18.634	0.881672	-7.3283	-0.0855495	-11.9936	0.371204
Pdha2	-46.5878	3.77883	-34.2816	1.89957	-35.2948	0	-7.00097	-0.388142
Mcoln3	-48.0721	1.31106	-29.9966	1.42047	-16.8957	0.402413	-8.97479	0.238378
AI481877	-70.6764	2.98579	-19.264	-0.458006	-24.581	-0.0810483	-10.9391	0.407731
A730085A09Rik	-62.892	2.24589	-16.7408	0.326653	-16.6712	-0.655403	-6.80495	0.399151
B230314M03Rik	-71.495	1.75789	-18.6333	1.2414	-16.3027	1.72937	-18.4114	0.385647
Zfyve9	-0.210318	0.640709	-2.07235	0.18372	-1.19708	-0.0667653	3.16914	0.25715
Laptm5	-66.3746	2.5191	-25.7584	1.41104	-17.3635	0.535629	-9.42719	1.3286
Nos3	-46.0851	1.62447	-16.3613	0.984516	-11.541	0.445678	-15.1111	1.24389
Nfxl1	-1.80745	0.861435	3.73872	0.0514689	-3.1972	-0.0423742	0.606355	0.0858027
Zar1	-35.4124	2.69607	-18.0671	-0.131907	-4.42378	-0.428316	-6.92327	0.714829
Naa11	-50.1579	1.70948	-35.7822	1.0034	-16.2118	-0.888641	2.04027	0.105228
Mapk10	-45.1027	3.0197	-20.6198	0.178614	-24.0275	0.000748604	-14.9778	0.112195
Brdt	-53.4967	2.9557	-34.4863	1.92413	-23.4791	-0.191276	-9.62739	1.25382
Fkbp6	-33.7859	1.24863	-12.2771	0.698693	-12.9588	0.58821	-16.6984	0.672818
Asb4	-37.5272	1.4445	-14.7252	0.652658	-18.3372	-0.0488069	-17.8366	1.4591
Asz1	-61.4718	3.08984	-32.4755	1.29141	-23.0897	1.86582	-5.95606	0.714689
Stk31	-26.2899	1.2514	-13.8806	0.387959	-12.9458	0.558551	-9.03905	0.471251
Tuba3a	-53.4091	4.35723	-27.0353	3.1229	-19.8407	0.76779	-12.9701	2.13428
Olr1	-49.8037	3.0879	-32.0554	0.327353	-15.9638	3.21906	-4.01317	0.974934
Tuba3b	-68.0825	5.2021	-42.174	3.68202	-23.1681	1.91484	-6.42128	0.774658
Nlrp4c	-53.0135	2.20786	-32.7437	0.943136	-24.6168	1.21177	-5.91548	-0.184786
Zscan4d	-55.1548	4.63136	-30.16	1.53516	-21.6157	0	1.74349	0
Pde3b	1.25106	1.09092	2.48197	0.752709	0.893769	0.443032	2.8587	0.564572
Tktl2	-66.6256	4.87601	-38.8742	2.84898	-39.8931	1.67418	-25.0576	2.96685
2410076I21Rik	-60.2721	2.68476	-16.8761	1.09716	-20.3302	1.11216	-10.7793	1.19355
Myo5a	0.320347	0.59398	-0.856519	0.207907	-1.50718	0.271297	1.93747	0.298207
Plod2	-1.17699	0.644342	-1.49328	0.00694658	-3.58028	0.0116541	1.00605	-0.217875
Sec14l4	-54.2442	1.39393	-17.4753	0.470892	-13.488	-0.0845175	-16.1348	1.05254
Hormad2	-43.6122	2.25228	-13.075	0.8724	-9.26053	1.6675	-12.0099	1.0556
Pnpt1	9.4622	0.720899	-0.0596247	-0.0307804	4.48248	0.222448	8.4573	0.0711876
Ace	1.93445	1.67254	0.290472	0.978954	0.00495863	0.123401	2.3843	0.611953
Itgb4	-3.01792	0.996406	-4.93984	0.415472	-5.2135	-0.376296	0.415541	0.591983
Tex19.2	-72.4623	3.11599	-31.6631	1.65273	-18.5981	0.871479	-14.9273	-1.03635
Rpl10l	-54.0901	3.71238	-26.6518	2.66413	-20.4195	0.207425	-3.90924	1.74098
Syne2	2.31031	0.738659	1.14423	0.282107	-0.921946	0.0488348	3.02322	0.0421875
Tmed8	1.72015	0.723996	-0.35212	0.201986	-1.9619	0.395418	0.212809	0.324883
Jag2	-2.70805	1.46113	-1.19213	0.13416	-1.70246	0.245096	-1.04657	0.357321
Amph	2.21279	0.86021	0.710522	0.214981	-0.209337	0.165899	0.893043	0.401881
Gm11019	-11.6762	1.14898	-14.8201	0.706536	-0.0600697	-0.16507	-4.41242	0.522825
Ddx4	-20.9245	1.62068	-24.198	0.721373	-13.0614	0.688424	-3.6259	0.942093
Gm5622	-60.1658	3.27639	-34.1763	0.599432	-29.9135	0	-7.05325	1.89722
Piwil2	-49.4	1.75971	-32.0353	0.983929	-23.3367	0.570453	-11.6318	0.809673
Timm8a2	-72.3648	3.67439	-40.3502	0.839858	-24.2454	0	-12.8475	-0.0895487
Ccdc152	-52.2819	3.86993	-34.1409	2.59004	-19.6243	0	-6.02978	0.321032
1700029P11Rik	-68.9348	3.29408	-32.6032	2.06395	-14.6573	0	-11.6835	0.308095
Mov10l1	-47.9941	1.60681	-33.8156	0.714916	-28.268	-0.0697534	-5.98996	0.825369
CN725425	-45.7501	3.4671	-29.5014	2.24549	-14.4024	0.575019	-2.1115	1.50328
Gtsf1	-74.4379	3.81109	-25.5135	1.03347	-13.6111	0	-9.93905	0
Rpl39l	-73.2013	4.76128	-24.5218	1.86751	-15.2663	-1.36838	-11.3918	1.41928
Scarf2	1.77926	1.10631	-4.03961	0.254831	-2.54647	0.0823041	-0.787192	0.600386
Gm4737	-55.4407	1.8027	-40.3588	1.57709	-21.1634	0.644592	-0.575897	-0.0191728
C2cd2	0.878449	0.919613	0.110979	0.41162	-0.367311	-0.15885	2.17164	0.732246
Hsf2bp	-49.4385	1.8918	-29.0278	1.43331	-11.9121	-1.3367	-10.7297	0.580602
Pgc	-67.6463	3.56705	-14.6009	1.49714	-18.552	0.850396	-19.7275	2.03134
Dazl	-58.1067	4.5076	-24.965	0.786459	-18.5572	1.0264	-21.2743	1.36238
Psma8	-37.216	2.87224	-18.2728	1.78007	-10.3255	0.27896	-8.80422	1.23529
Proc	-38.3019	1.5947	-20.2088	0.256474	-12.2536	-0.365367	-7.75693	1.1753
Gm949	-65.1454	3.88666	-16.1185	2.21321	-10.1123	-1.50691	-9.67906	0.235327

## Sheet: Fig.4a
Litter	Group	Labyrinth area	Total area	Ratio
309.1	Dnmt3b KO	1.85	4.43	0.417607
99.1	Dnmt3b KO	2.15	6.09	0.353038
99.1	Dnmt3b KO	1.46	4.06	0.359606
99.1	Dnmt3b KO	1.55	5.06	0.306324
99.1	Dnmt3b KO	1.79	5.49	0.326047
100.1	Dnmt3b KO	2.28	6.17	0.36953
100.1	Dnmt3b KO	1.63	4.33	0.376443
114.1	Dnmt3b KO	1.96	4.67	0.4197
114.1	Dnmt3b KO	2.33	4.94	0.47166
114.1	Dnmt3b KO	2.16	4.75	0.454737
309.1	Dnmt3b WT	3.89	6.47	0.601236
309.1	Dnmt3b WT	3.59	6.74	0.532641
99.1	Dnmt3b WT	3	5.96	0.503356
99.1	Dnmt3b WT	3.49	6.47	0.539413
100.1	Dnmt3b WT	3.49	6.93	0.503608
100.1	Dnmt3b WT	3.93	8.56	0.459112
100.1	Dnmt3b WT	3.63	6.97	0.520803
100.1	Dnmt3b WT	4.64	8.29	0.55971
114.1	Dnmt3b WT	3.07	6.03	0.509121
114.1	Dnmt3b WT	3.22	5.74	0.560976
114.1	Dnmt3b WT	3.02	6.37	0.474097

## Sheet: Fig.4f
gene	sample	Log2 RPM difference	direction
1700029P11Rik	jz	4.06021	up
1700029P11Rik	lz	3.00172	up
2610203C22Rik	jz	2.45364	up
2610203C22Rik	lz	1.30196	up
Ace	jz	0.422776	up
Ace	lz	-0.846273	down
Amph	jz	0.594957	up
Amph	lz	0.146922	up
Asb4	jz	-0.969541	down
Asb4	lz	-0.639382	down
Asz1	jz	3.99667	up
Asz1	lz	4.48632	up
B2m	jz	0.103657	up
B2m	lz	-0.126381	down
Bmi1	jz	0.221824	up
Bmi1	lz	0.416762	up
Brdt	jz	0.252851	up
Brdt	lz	-0.320204	down
C2cd2	jz	-0.220494	down
C2cd2	lz	0.191782	up
Ccdc152	jz	-1.5545	down
Ccdc152	lz	-0.26131	down
CN725425	jz	1.83781	up
CN725425	lz	1.96392	up
Cyct	jz	3.86756	up
Cyct	lz	2.70216	up
Dazl	jz	7.72696	up
Dazl	lz	7.64918	up
Ddx4	jz	2.34907	up
Ddx4	lz	2.30429	up
Fkbp6	jz	2.57478	up
Fkbp6	lz	2.97297	up
Gata5	jz	-0.747149	down
Gata5	lz	0.586687	up
Gm4737	jz	1.25285	up
Gm4737	lz	2.58669	up
Gm5622	jz	0.783366	up
Gm5622	lz	2.26476	up
Gm973	jz	-1.19646	down
Gm973	lz	-0.164286	down
Gpat2	jz	2.79342	up
Gpat2	lz	2.37676	up
Gtsf1	jz	1.00287	up
Gtsf1	lz	1.48388	up
Hormad1	jz	1.96334	up
Hormad1	lz	3.34965	up
Hormad2	jz	1.31174	up
Hormad2	lz	2.22736	up
Hsf2bp	jz	0.56988	up
Hsf2bp	lz	1.58227	up
Hspa4l	jz	0.581633	up
Hspa4l	lz	1.01502	up
Itgb4	jz	1.66287	up
Itgb4	lz	0.463423	up
Itpka	jz	0.0602059	up
Itpka	lz	0.042366	up
Jag2	jz	-1.48411	down
Jag2	lz	-0.9405	down
Laptm5	jz	-0.332111	down
Laptm5	lz	-0.735242	down
Ltk	jz	1.25285	up
Ltk	lz	0.864221	up
Mapk10	jz	1.32324	up
Mapk10	lz	0.43344	up
Mcoln3	jz	-0.747149	down
Mcoln3	lz	4.46116	up
Mov10l1	jz	4.42278	up
Mov10l1	lz	4.00172	up
Myo5a	jz	0.217227	up
Myo5a	lz	0.246659	up
Naa11	jz	2.53825	up
Naa11	lz	2.00172	up
Nab1	jz	-0.102785	down
Nab1	lz	0.00485015	up
Nes	jz	0.738278	up
Nes	lz	-0.20978	down
Nfxl1	jz	-0.0222439	down
Nfxl1	lz	-0.0584888	down
Nlrp4c	jz	2.86388	up
Nlrp4c	lz	4.21804	up
Nos3	jz	0.0602059	up
Nos3	lz	-0.676348	down
Olfm1	jz	0.0049235	up
Olfm1	lz	0.0874539	up
Olfml3	jz	0.252851	up
Olfml3	lz	-0.583238	down
Olr1	jz	-0.988625	down
Olr1	lz	0.295966	up
Pde3b	jz	2.84523	up
Pde3b	lz	1.50921	up
Pdha2	jz	0.252851	up
Pdha2	lz	1.00172	up
Pgc	jz	1.25285	up
Pgc	lz	-0.846273	down
Phf20	jz	-0.859563	down
Phf20	lz	-0.495303	down
Piwil2	jz	0.549468	up
Piwil2	lz	1.75731	up
Plod2	jz	0.325439	up
Plod2	lz	-0.075326	down
Pnpt1	jz	-0.509394	down
Pnpt1	lz	0.110222	up
Ppp1r14d	jz	-0.747149	down
Ppp1r14d	lz	1.00172	up
Proc	jz	-0.599304	down
Proc	lz	0.919262	up
Psma8	jz	2.47524	up
Psma8	lz	2.62063	up
Rpl10l	jz	2.57478	up
Rpl10l	lz	3.80908	up
Rpl39l	jz	4.54563	up
Rpl39l	lz	3.47977	up
Scarf2	jz	1.66789	up
Scarf2	lz	-0.332695	down
Sec14l4	jz	-0.554504	down
Sec14l4	lz	0.849721	up
Serping1	jz	0.601655	up
Serping1	lz	0.238974	up
Sohlh2	jz	4.96604	up
Sohlh2	lz	4.1172	up
Spg20	jz	-0.440596	down
Spg20	lz	0.0626063	up
Stk31	jz	-0.319442	down
Stk31	lz	0.408458	up
Sycp1	jz	3.64693	up
Sycp1	lz	3.87467	up
Syne2	jz	0.427848	up
Syne2	lz	-0.415737	down
Tex19.2	jz	0.252851	up
Tex19.2	lz	2.00172	up
Timm8a2	jz	1.39035	up
Timm8a2	lz	1.26476	up
Tktl2	jz	4.15974	up
Tktl2	lz	4.00172	up
Tmed8	jz	0.489551	up
Tmed8	lz	-0.400374	down
Tnni1	jz	2.83781	up
Tnni1	lz	0.153727	up
Tuba3a	jz	4.64517	up
Tuba3a	lz	3.80908	up
Tuba3b	jz	3.15974	up
Tuba3b	lz	2.38024	up
Tyro3	jz	0.0816644	up
Tyro3	lz	-0.381133	down
Zar1	jz	0.252851	up
Zar1	lz	0.224116	up
Zfyve9	jz	0.440711	up
Zfyve9	lz	-0.0257567	down
Zscan4d	jz	0.252851	up
Zscan4d	lz	1.00172	up

## Sheet: Fig.5e
Litter	Cross	Group	Expected number of KO embryos of genotyped embryos	Observed KO embryos	Observed/Expected
13.1	Dnmt3b cKO	E7.5	1	0	0
12.1	Dnmt3b cKO	E7.5	1	2	2
14.1	Dnmt3b cKO	E7.5	0.75	1	1.33333
72.1	Dnmt3b cKO	E7.5	2	1	0.5
21.1	Dnmt3b cKO	E12.5	1.25	3	2.4
17.1	Dnmt3b cKO	E12.5	0.75	1	1.33333
30.1	Dnmt3b cKO	E12.5	2.25	1	0.444444
34.1	Dnmt3b cKO	E12.5	1	1	1
67.1	Dnmt3b cKO	E12.5	1.75	2	1.14286
20.1	Dnmt3b cKO	E18.5	1	1	1
36.1	Dnmt3b cKO	E18.5	2	3	1.5
47.1	Dnmt3b cKO	E18.5	2.25	2	0.888889
48.1	Dnmt3b cKO	E18.5	2	1	0.5
56.1	Dnmt3b cKO	E18.5	1.5	2	1.33333
73.1	Dnmt3b cKO	E18.5	1.5	1	0.666667
57.1	Dnmt3b cKO	E18.5	1.3	0	0
27.1	Dnmt3b cKO	P10	0.625	0	0
26.1	Dnmt3b cKO	P10	1.25	0	0
25.1	Dnmt3b cKO	P10	0.5	0	0
24.1	Dnmt3b cKO	P10	1.25	0	0
31.1	Dnmt3b cKO	P10	0.625	0	0
29.1	Dnmt3b cKO	P10	1.5	0	0
134.1	Dnmt3b KO	E7.5	2.25	2	0.888889
132.1	Dnmt3b KO	E7.5	1.25	1	0.8
131.1	Dnmt3b KO	E7.5	1.25	1	0.8
123.1	Dnmt3b KO	E7.5	2.5	4	1.6
68.1	Dnmt3b KO	E7.5	2.5	2	0.8
301.1	Dnmt3b KO	E12.5	2	2	1
300.1	Dnmt3b KO	E12.5	2	1	0.5
133.1	Dnmt3b KO	E12.5	1.75	0	0
114.1	Dnmt3b KO	E12.5	1.75	4	2.28571
100.1	Dnmt3b KO	E12.5	1.5	2	1.33333
99.1	Dnmt3b KO	E12.5	1.5	4	2.66667
34.1	Dnmt3b KO	E12.5	2.25	2	0.888889
313.1	Dnmt3b KO	E18.5	2	0	0
312.1	Dnmt3b KO	E18.5	1.75	0	0
329.1	Dnmt3b KO	E18.5	1.75	0	0
328.1	Dnmt3b KO	E18.5	1.5	0	0

## Sheet: Fig.5f
SampleID	Stage	Genotype (Wildtype = Wildtype and heterozygous embryos)	Weight (g)
17.1A	E12.5	cKO	0.09
17.1B	E12.5	Wildtype	0.1
17.1C	E12.5	Uninformative	No data
17.1D	E12.5	Wildtype	0.11
17.1E	E12.5	Wildtype	0.1
17.1F	E12.5	Wildtype	0.09
21.1A	E12.5	cKO	0.09
21.1B	E12.5	Wildtype	0.1
21.1C	E12.5	Wildtype	0.12
21.1D	E12.5	Wildtype	0.1
21.1E	E12.5	cKO	0.08
21.1F	E12.5	Wildtype	0.09
21.1G	E12.5	cKO	0.08
21.1H	E12.5	Uninformative	0.09
21.1I	E12.5	Wildtype	No data
21.1J	E12.5	Wildtype	0.08
34.1A	E12.5	cKO	0.08
34.1B	E12.5	Wildtype	0.09
34.1C	E12.5	Wildtype	0.09
34.1D	E12.5	Wildtype	0.1
34.1E	E12.5	Wildtype	0.1
34.1F	E12.5	Wildtype	0.08
34.1G	E12.5	Wildtype	0.09
34.1H	E12.5	Wildtype	0.1
67.1A	E12.5	cKO	0.09
67.1B	E12.5	Wildtype	0.1
67.1C	E12.5	cKO	0.1
67.1D	E12.5	Wildtype	0.1
67.1E	E12.5	Wildtype	0.09
67.1F	E12.5	Wildtype	0.11
67.1G	E12.5	Wildtype	0.09
36.1A	E18.5	Wildtype	1.1855
36.1B	E18.5	cKO	0.9373
36.1C	E18.5	Wildtype	1.2223
36.1D	E18.5	cKO	0.8196
36.1E	E18.5	Wildtype	1.2663
36.1F	E18.5	Wildtype	1.4259
36.1G	E18.5	cKO	0.8904
36.1H	E18.5	Wildtype	1.0736
48.1A	E18.5	Wildtype	1.18
48.1B	E18.5	Wildtype	1.23
48.1C	E18.5	Wildtype	1.33
48.1D	E18.5	Wildtype	1.21
48.1E	E18.5	Wildtype	1.27
48.1F	E18.5	cKO	0.95
48.1G	E18.5	Wildtype	1.3
48.1H	E18.5	Wildtype	1.31
56.1A	E18.5	Wildtype	1.18
56.1B	E18.5	cKO	0.98
56.1C	E18.5	Wildtype	1.18
56.1D	E18.5	cKO	0.96
56.1E	E18.5	Wildtype	1.25
56.1F	E18.5	Wildtype	1.3
57.1A	E18.5	Wildtype	1.34
57.1B	E18.5	Wildtype	1.37
57.1C	E18.5	Wildtype	1.43
57.1D	E18.5	Wildtype	1.28
57.1E	E18.5	cKO	0.92
57.1F	E18.5	Wildtype	1.44

## Sheet: SFig.1a
Gene		B6/CAST_E7.5_Epi_rep1	B6/CAST_E7.5_Epi_rep2	B6/CAST_E7.5_Epi_rep3	CAST/B6 E7.5_Epi_rep2	CAST/B6 E7.5_Epi_rep1	CAST/B6 E7.5_Epi_rep3	B6/CAST_E7.5_ExE_rep2	B6/CAST_E7.5_ExE_rep3	CAST/B6 E7.5_ExE_rep2	CAST/B6 E7.5_ExE_rep1	CAST/B6 E7.5_ExE_rep3	Mean_Epi	Mean ExE
Dnmt3b		80.0502	150.895	157.845	297.015	403.788	351.94	119.196	130.521	139.081	134.453	114.057	240.255	127.461
Dnmt3l		0.454838	1.54867	1.39874	1.60578	1.65154	0.903255	33.6762	34.0513	26.3527	19.0699	17.0906	1.26047	26.0481
Dnmt3a		15.5843	16.7877	14.7644	18.3188	23.0384	19.7377	7.77993	7.81099	8.18575	8.90793	9.42598	18.0386	8.42212

## Sheet: SFig.3g
Group	Chromosome	Start	End	Probe Strand	ERV type
Dnmt3a/b DKO UpregulatedERV	3	10453152	10455714	+	ERVK
Dnmt3a/b DKO UpregulatedERV	3	55578425	55585968	-	ERV1
Dnmt3a/b DKO UpregulatedERV	3	93712556	93713467	-	ERVK
Dnmt3a/b DKO UpregulatedERV	3	93715370	93717258	-	ERVK
Dnmt3a/b DKO UpregulatedERV	3	96492854	96493973	-	ERVK
Dnmt3a/b DKO UpregulatedERV	5	8463604	8464642	+	ERVL
Dnmt3a/b DKO UpregulatedERV	5	72563192	72563700	+	ERV1
Dnmt3a/b DKO UpregulatedERV	5	72565736	72571061	+	ERV1
Dnmt3a/b DKO UpregulatedERV	5	73946182	73946846	+	ERVK
Dnmt3a/b DKO UpregulatedERV	5	73948764	73949230	+	ERVL
Dnmt3a/b DKO UpregulatedERV	8	3346676	3346992	-	ERVL-MaLR
Dnmt3a/b DKO UpregulatedERV	8	72228569	72231526	-	ERVK
Dnmt3a/b DKO UpregulatedERV	8	72231963	72232613	-	ERVK
Dnmt3a/b DKO UpregulatedERV	9	3389786	3390131	+	ERVL-MaLR
Dnmt3a/b DKO UpregulatedERV	10	99549580	99551023	-	ERVK
Dnmt3a/b DKO UpregulatedERV	10	129214083	129215926	+	ERVK
Dnmt3a/b DKO UpregulatedERV	11	29124893	29126164	+	ERVK
Dnmt3a/b DKO UpregulatedERV	12	23158385	23162754	+	ERVK
Dnmt3a/b DKO UpregulatedERV	13	13544005	13544420	+	ERVK
Dnmt3a/b DKO UpregulatedERV	13	13544420	13544812	+	ERVK
Dnmt3a/b DKO UpregulatedERV	13	80702691	80705214	+	ERV1
Dnmt3a/b DKO UpregulatedERV	16	31542079	31542432	-	ERVL-MaLR
Dnmt3a/b DKO UpregulatedERV	16	31557509	31557979	-	ERV1
InformativeERV	1	3798710	3799047	-	ERVK
InformativeERV	1	3799047	3799145	-	ERVK
InformativeERV	1	3799522	3803912	-	ERVK
InformativeERV	1	3977540	3980492	+	ERVK
InformativeERV	1	3984251	3985340	-	ERV1
InformativeERV	1	4628873	4629723	-	ERVK
InformativeERV	1	4694609	4695452	-	ERV1
InformativeERV	1	4753250	4754153	+	ERV1
InformativeERV	1	4802018	4802536	-	ERVK
InformativeERV	1	4901079	4901384	+	ERVL-MaLR
InformativeERV	1	4906647	4907126	+	ERV1
InformativeERV	1	5464344	5465868	-	ERVK
InformativeERV	1	5677076	5681433	+	ERVK
InformativeERV	1	5681579	5681816	+	ERVK
InformativeERV	1	5681816	5681910	+	ERVK
InformativeERV	1	5941045	5941524	+	ERV1
InformativeERV	1	5982782	5984268	+	ERVK
InformativeERV	1	6010309	6013102	-	ERVK
InformativeERV	1	6430717	6437148	-	ERVK
InformativeERV	1	6877252	6877561	+	ERVL
InformativeERV	1	7051419	7051929	+	ERVK
InformativeERV	1	7293761	7295420	+	ERVK
InformativeERV	1	7314672	7315013	-	ERVL-MaLR
InformativeERV	1	7320863	7320962	-	ERVL-MaLR
InformativeERV	1	7349688	7352531	-	ERVK
InformativeERV	1	7352526	7354996	-	ERVK
InformativeERV	1	7371347	7371427	-	ERVK
InformativeERV	1	7371585	7371954	-	ERVL-MaLR
InformativeERV	1	7373168	7374123	-	ERVK
InformativeERV	1	7375838	7376169	-	ERVL-MaLR
InformativeERV	1	7382972	7383168	-	ERVL-MaLR
InformativeERV	1	7394476	7394675	-	ERVK
InformativeERV	1	7476910	7481296	+	ERVK
InformativeERV	1	7481776	7482097	+	ERVK
InformativeERV	1	7499144	7499565	+	ERVK
InformativeERV	1	7529058	7529354	+	ERVL-MaLR
InformativeERV	1	7529629	7529915	+	ERVL-MaLR
InformativeERV	1	7564201	7564997	+	ERVK
InformativeERV	1	7567791	7567956	+	ERVL-MaLR
InformativeERV	1	7615890	7620270	+	ERVK
InformativeERV	1	7739557	7742061	-	ERV1
InformativeERV	1	7942985	7949514	+	ERVK
InformativeERV	1	8067884	8068241	+	ERVK
InformativeERV	1	8068243	8069881	+	ERVK
InformativeERV	1	8156541	8162909	+	ERVK
InformativeERV	1	9474672	9474897	+	ERVK
InformativeERV	1	9518020	9518520	-	ERVL-MaLR
InformativeERV	1	9524258	9525043	-	ERVK
InformativeERV	1	9528449	9528798	-	ERVK
InformativeERV	1	9535401	9535918	-	ERVL-MaLR
InformativeERV	1	9771841	9771896	+	ERVL-MaLR
InformativeERV	1	10303787	10304665	+	ERVK
InformativeERV	1	10778973	10779616	-	ERVK
InformativeERV	1	10798883	10800001	-	ERVL-MaLR
InformativeERV	1	10800002	10800317	-	ERVL-MaLR
InformativeERV	1	10816870	10817189	-	ERVK
InformativeERV	1	10817189	10817277	-	ERVK
InformativeERV	1	10817669	10822061	-	ERVK
InformativeERV	1	12037957	12038485	+	ERVK
InformativeERV	1	12196247	12196721	-	ERVL
InformativeERV	1	13550860	13557337	+	ERVK
InformativeERV	1	13600371	13600748	-	ERVL-MaLR
InformativeERV	1	13607920	13608240	-	ERVL-MaLR
InformativeERV	1	13616954	13619861	-	ERVK
InformativeERV	1	13621065	13621966	-	ERVK
InformativeERV	1	13621968	13622375	-	ERVK
InformativeERV	1	13756062	13756409	+	ERVL-MaLR
InformativeERV	1	13815216	13816879	+	ERVK
InformativeERV	1	14132685	14133548	+	ERVK
InformativeERV	1	14362985	14363659	+	ERVK
InformativeERV	1	15073512	15074969	+	ERVK
InformativeERV	1	15774247	15775067	+	ERVK
InformativeERV	1	15775213	15775704	+	ERVK
InformativeERV	1	15802892	15803233	-	ERVL-MaLR
InformativeERV	1	15850986	15851090	+	ERVL-MaLR
InformativeERV	1	15918471	15919470	+	ERV1
InformativeERV	1	15919467	15920099	+	ERV1
InformativeERV	1	15920099	15920609	+	ERV1
InformativeERV	1	15965867	15966415	+	ERV1
InformativeERV	1	15967428	15970362	+	ERV1
InformativeERV	1	15987765	15988135	+	ERVL-MaLR
InformativeERV	1	16004539	16004627	+	ERVL
InformativeERV	1	16008528	16008856	+	ERVL-MaLR
InformativeERV	1	16014924	16015233	+	ERVL
InformativeERV	1	16015858	16016941	+	ERVL
InformativeERV	1	16019119	16019733	+	ERVL
InformativeERV	1	16019735	16020633	+	ERVL
InformativeERV	1	16021701	16023574	+	ERVL-MaLR
InformativeERV	1	16094536	16094838	-	ERVL-MaLR
InformativeERV	1	16098453	16098771	-	ERVL-MaLR
InformativeERV	1	16543473	16543889	-	ERVK
InformativeERV	1	16546937	16547340	-	ERVL-MaLR
InformativeERV	1	16552964	16553958	-	ERVK
InformativeERV	1	16883003	16883811	+	ERVL-MaLR
InformativeERV	1	16937587	16941975	-	ERVK
InformativeERV	1	16943959	16945173	-	ERVL-MaLR
InformativeERV	1	17124513	17124832	+	ERVK
InformativeERV	1	17209448	17209621	-	ERVK
InformativeERV	1	17223210	17227603	-	ERVK
InformativeERV	1	17227603	17227940	-	ERVK
InformativeERV	1	17526094	17526597	-	ERVK
InformativeERV	1	17670241	17673401	-	ERVK
InformativeERV	1	18748920	18750221	-	ERVL-MaLR
InformativeERV	1	20829936	20830116	+	ERVL-MaLR
InformativeERV	1	20838611	20838754	-	ERVL-MaLR
InformativeERV	1	20849726	20850039	-	ERVL-MaLR
InformativeERV	1	20859182	20859648	-	ERVK
InformativeERV	1	20993563	20993935	-	ERVL-MaLR
InformativeERV	1	21093779	21094094	-	ERVL-MaLR
InformativeERV	1	21123292	21123717	-	ERVL-MaLR
InformativeERV	1	21188052	21188434	-	ERVL-MaLR
InformativeERV	1	21969141	21969439	+	ERVL-MaLR
InformativeERV	1	22121639	22122145	-	ERVK
InformativeERV	1	23264745	23264824	+	ERVK
InformativeERV	1	23956383	23956567	+	ERVL
InformativeERV	1	24619913	24620836	+	ERVK
InformativeERV	1	24628466	24629650	+	ERVK
InformativeERV	1	25887875	25888286	-	ERVK
InformativeERV	1	26033858	26034073	+	ERVK
InformativeERV	1	26113084	26113450	-	ERVL
InformativeERV	1	26407175	26408056	-	ERVK
InformativeERV	1	26471505	26475872	-	ERVK
InformativeERV	1	26979385	26980355	-	ERVK
InformativeERV	1	27180503	27186893	+	ERVK
InformativeERV	1	27361310	27362096	+	ERVK
InformativeERV	1	28405162	28406339	-	ERVK
InformativeERV	1	29655024	29657604	+	ERVK
InformativeERV	1	30083665	30091118	-	ERV1
InformativeERV	1	30298855	30300023	+	ERV1
InformativeERV	1	31063510	31063612	-	ERVL-MaLR
InformativeERV	1	31317658	31318322	-	ERVK
InformativeERV	1	33716896	33717267	-	ERVL-MaLR
InformativeERV	1	33917836	33918162	+	ERVL-MaLR
InformativeERV	1	33920082	33920255	+	ERVL-MaLR
InformativeERV	1	33920285	33920405	+	ERVL-MaLR
InformativeERV	1	33927257	33927488	+	ERVL-MaLR
InformativeERV	1	33952606	33952957	+	ERVL-MaLR
InformativeERV	1	33953952	33954244	+	ERVK
InformativeERV	1	33954457	33954781	+	ERVL-MaLR
InformativeERV	1	33960492	33960714	+	ERV1
InformativeERV	1	33974631	33974732	+	ERV1
InformativeERV	1	34351016	34351369	+	ERVK
InformativeERV	1	34427629	34428916	-	ERV1
InformativeERV	1	34667030	34667396	-	ERVL-MaLR
InformativeERV	1	35273242	35274177	+	ERVK
InformativeERV	1	35370453	35370852	+	ERVL
InformativeERV	1	35657896	35658320	-	ERV1
InformativeERV	1	35971543	35971897	-	ERVL-MaLR
InformativeERV	1	35988555	35988779	-	ERVL-MaLR
InformativeERV	1	36010875	36011203	+	ERVL-MaLR
InformativeERV	1	36136435	36136716	-	ERVL
InformativeERV	1	36283808	36283971	+	ERVK
InformativeERV	1	36418853	36419172	-	ERVL-MaLR
InformativeERV	1	36687850	36688135	+	ERVL-MaLR
InformativeERV	1	37023875	37024255	+	ERVL-MaLR
InformativeERV	1	37279181	37282093	-	ERVK
InformativeERV	1	39655415	39655630	+	ERVK
InformativeERV	1	40893281	40893608	+	ERVL-MaLR
InformativeERV	1	41071254	41073695	+	ERV1
InformativeERV	1	41246447	41247339	+	ERVK
InformativeERV	1	42941705	42942066	-	ERVL-MaLR
InformativeERV	1	43273164	43273637	-	ERVK
InformativeERV	1	43284478	43284875	-	ERVK
InformativeERV	1	43880759	43881006	-	ERVL-MaLR
InformativeERV	1	44938930	44939336	-	ERVK
InformativeERV	1	45268545	45269078	+	ERV1
InformativeERV	1	45269314	45269863	+	ERVL-MaLR
InformativeERV	1	45546212	45546726	+	ERVK
InformativeERV	1	45731381	45733900	-	ERV1
InformativeERV	1	45846423	45846859	+	ERV1
InformativeERV	1	46065987	46066515	+	ERVK
InformativeERV	1	46408934	46409959	+	ERVK
InformativeERV	1	47726021	47726417	-	ERVL-MaLR
InformativeERV	1	47787566	47788431	+	ERVK
InformativeERV	1	47957232	47957888	-	ERVK
InformativeERV	1	48000684	48000867	+	ERVL-MaLR
InformativeERV	1	48571667	48572612	+	ERVK
InformativeERV	1	48974973	48980022	+	ERVK
InformativeERV	1	49223730	49224226	+	ERVK
InformativeERV	1	49826298	49827092	+	ERVK
InformativeERV	1	51400474	51401330	-	ERVK
InformativeERV	1	51404288	51404646	-	ERVL-MaLR
InformativeERV	1	51406176	51406680	+	ERVK
InformativeERV	1	51408966	51409371	-	ERVL-MaLR
InformativeERV	1	51410021	51410528	-	ERVK
InformativeERV	1	52380903	52381246	+	ERVK
InformativeERV	1	52428163	52428423	-	ERV1
InformativeERV	1	52428513	52428639	-	ERV1
InformativeERV	1	52431543	52432120	-	ERVK
InformativeERV	1	52820689	52822354	+	ERVL-MaLR
InformativeERV	1	52839714	52840059	-	ERVK
InformativeERV	1	53150548	53151272	-	ERVK
InformativeERV	1	54385845	54386443	-	ERVK
InformativeERV	1	54570166	54570734	+	ERVK
InformativeERV	1	55771147	55772448	-	ERVL-MaLR
InformativeERV	1	57012519	57013065	+	ERVK
InformativeERV	1	57216538	57217257	+	ERVK
InformativeERV	1	57350683	57350807	-	ERV1
InformativeERV	1	57351950	57352471	-	ERVL-MaLR
InformativeERV	1	57359183	57359348	-	ERVL-MaLR
InformativeERV	1	57359900	57360237	-	ERVL-MaLR
InformativeERV	1	57364610	57364988	-	ERVL
InformativeERV	1	57422579	57422852	+	ERVL-MaLR
InformativeERV	1	57592802	57592920	-	ERVL
InformativeERV	1	58382941	58383261	-	ERVL-MaLR
InformativeERV	1	58426537	58427300	+	ERVL-MaLR
InformativeERV	1	58641194	58646596	+	ERV1
InformativeERV	1	58704388	58705660	+	ERVK
InformativeERV	1	59038776	59040899	-	ERVL-MaLR
InformativeERV	1	59489295	59489643	+	ERVL-MaLR
InformativeERV	1	60067123	60067736	-	ERVL-MaLR
InformativeERV	1	60068306	60068568	-	ERVL-MaLR
InformativeERV	1	60155755	60155878	+	ERVK
InformativeERV	1	60161156	60161440	+	ERVL-MaLR
InformativeERV	1	60174840	60175332	-	ERVK
InformativeERV	1	60653142	60653600	-	ERVL-MaLR
InformativeERV	1	61490459	61491005	-	ERVK
InformativeERV	1	62854215	62854291	-	ERVL-MaLR
InformativeERV	1	62854294	62854562	-	ERVL-MaLR
InformativeERV	1	62912925	62913091	+	ERVL-MaLR
InformativeERV	1	63231297	63233059	+	ERVL-MaLR
InformativeERV	1	63320835	63322998	-	ERV1
InformativeERV	1	64143402	64143625	+	ERVL-MaLR
InformativeERV	1	64528407	64528761	-	ERVL-MaLR
InformativeERV	1	64529213	64529238	-	ERVL-MaLR
InformativeERV	1	64529374	64529584	-	ERVL-MaLR
InformativeERV	1	64624443	64624641	-	ERVL-MaLR
InformativeERV	1	64677093	64677442	-	ERVL-MaLR
InformativeERV	1	64959614	64959926	-	ERVL-MaLR
InformativeERV	1	65003642	65004035	+	ERVL-MaLR
InformativeERV	1	65277315	65278019	+	ERVK
InformativeERV	1	65432128	65432574	-	ERVK
InformativeERV	1	65464665	65466033	+	ERVK
InformativeERV	1	65466481	65467024	+	ERVK
InformativeERV	1	67931456	67932130	-	ERVK
InformativeERV	1	69185703	69185903	+	ERVL-MaLR
InformativeERV	1	69712898	69713546	+	ERVL-MaLR
InformativeERV	1	69747478	69747824	-	ERV1
InformativeERV	1	71010247	71010824	-	ERVK
InformativeERV	1	71667479	71668164	+	ERVL-MaLR
InformativeERV	1	71703336	71704173	+	ERVK
InformativeERV	1	72016671	72017120	+	ERVK
InformativeERV	1	72089153	72089710	+	ERVL
InformativeERV	1	72125893	72132410	-	ERVK
InformativeERV	1	72240305	72240806	-	ERVK
InformativeERV	1	72248108	72248398	+	ERVK
InformativeERV	1	72248400	72248456	+	ERVK
InformativeERV	1	72248456	72248790	+	ERVK
InformativeERV	1	73693217	73693551	+	ERVL-MaLR
InformativeERV	1	74705334	74705523	+	ERVK
InformativeERV	1	74817803	74818163	+	ERVL-MaLR
InformativeERV	1	74818999	74819131	-	ERV1
InformativeERV	1	75154391	75154670	+	ERVL-MaLR
InformativeERV	1	75570341	75570597	-	ERVL-MaLR
InformativeERV	1	75727745	75728268	-	ERVK
InformativeERV	1	75808982	75809339	-	ERVL-MaLR
InformativeERV	1	75816827	75816984	-	ERVL-MaLR
InformativeERV	1	76003663	76004242	+	ERVK
InformativeERV	1	76556481	76558250	+	ERVL-MaLR
InformativeERV	1	77342158	77342292	-	ERVL-MaLR
InformativeERV	1	78251885	78252392	-	ERVL-MaLR
InformativeERV	1	78542987	78543486	-	ERVK
InformativeERV	1	78554916	78555022	-	ERVL-MaLR
InformativeERV	1	78562293	78562496	-	ERV1
InformativeERV	1	78577619	78577757	-	ERV1
InformativeERV	1	78588146	78589051	-	ERVK
InformativeERV	1	78591935	78592343	-	ERVK
InformativeERV	1	78721784	78722131	-	ERVL-MaLR
InformativeERV	1	79234477	79234967	-	ERVK
InformativeERV	1	79603721	79603985	-	ERVL-MaLR
InformativeERV	1	79863940	79864470	-	ERVL-MaLR
InformativeERV	1	79906625	79908117	-	ERVL
InformativeERV	1	79908278	79908299	-	ERVL
InformativeERV	1	79908448	79908639	-	ERVL
InformativeERV	1	80258145	80258304	-	ERVL
InformativeERV	1	80468666	80468994	+	ERVL-MaLR
InformativeERV	1	81643952	81649999	-	ERVK
InformativeERV	1	81971806	81972209	-	ERVL-MaLR
InformativeERV	1	82448037	82448465	+	ERVL
InformativeERV	1	82900074	82900150	-	ERVK
InformativeERV	1	82902209	82902542	+	ERVL-MaLR
InformativeERV	1	82907638	82907758	+	ERVK
InformativeERV	1	82908004	82908394	+	ERVK
InformativeERV	1	82910382	82910772	+	ERVL-MaLR
InformativeERV	1	82933357	82933893	-	ERV1
InformativeERV	1	82933893	82934965	-	ERV1
InformativeERV	1	82935612	82941237	-	ERV1
InformativeERV	1	83004901	83005017	-	ERVL-MaLR
InformativeERV	1	83213919	83214175	-	ERV1
InformativeERV	1	83666189	83666373	-	ERVL-MaLR
InformativeERV	1	84715858	84715945	+	ERVK
InformativeERV	1	85867968	85868296	+	ERV1
InformativeERV	1	85875792	85883310	-	ERVK
InformativeERV	1	86405652	86406161	-	ERV1
InformativeERV	1	88567682	88568115	+	ERVK
InformativeERV	1	88614383	88615480	+	ERVL-MaLR
InformativeERV	1	88754788	88755137	+	ERVL-MaLR
InformativeERV	1	89160454	89161038	+	ERVL
InformativeERV	1	89947194	89947521	+	ERVL-MaLR
InformativeERV	1	90533996	90534200	-	ERVK
InformativeERV	1	90624001	90624261	-	ERV1
InformativeERV	1	90624248	90626498	-	ERV1
InformativeERV	1	90627230	90627419	-	ERVK
InformativeERV	1	90627765	90627874	-	ERV1
InformativeERV	1	90628083	90628626	-	ERV1
InformativeERV	1	91135239	91135363	+	ERVK
InformativeERV	1	91135450	91135631	+	ERVK
InformativeERV	1	91135631	91135719	+	ERVK
InformativeERV	1	91135719	91136040	+	ERVK
InformativeERV	1	91235877	91237221	-	ERVK
InformativeERV	1	91537917	91538356	+	ERVK
InformativeERV	1	92150693	92151063	-	ERVL-MaLR
InformativeERV	1	92955424	92956590	+	ERVL-MaLR
InformativeERV	1	93702045	93702144	-	ERVL
InformativeERV	1	93857633	93858594	+	ERVK
InformativeERV	1	94081626	94082044	+	ERVK
InformativeERV	1	95699637	95700246	-	ERVK
InformativeERV	1	95720427	95721269	+	ERVK
InformativeERV	1	96035647	96037472	-	ERVK
InformativeERV	1	96601170	96601257	+	ERVK
InformativeERV	1	96880424	96880785	+	ERVL
InformativeERV	1	97187069	97187640	-	ERVK
InformativeERV	1	97588202	97588400	-	ERVL-MaLR
InformativeERV	1	97617326	97617696	-	ERVL-MaLR
InformativeERV	1	98766676	98772035	+	ERVL
InformativeERV	1	98987934	98988168	+	ERVK
InformativeERV	1	99608981	99609777	-	ERVK
InformativeERV	1	99719687	99719878	-	ERVL-MaLR
InformativeERV	1	100497158	100497303	-	ERV1
InformativeERV	1	100778205	100783510	-	ERV1
InformativeERV	1	102869784	102870084	-	ERV1
InformativeERV	1	102923495	102923835	-	ERVL-MaLR
InformativeERV	1	102991646	102991723	-	ERVK
InformativeERV	1	103032035	103038423	+	ERVK
InformativeERV	1	103318202	103325800	-	ERVK
InformativeERV	1	104731077	104731332	+	ERV1
InformativeERV	1	104754469	104754943	+	ERVL-MaLR
InformativeERV	1	105457552	105458130	+	ERVK
InformativeERV	1	105481961	105483776	-	ERVL-MaLR
InformativeERV	1	105499604	105499754	-	ERVL-MaLR
InformativeERV	1	105514944	105515460	-	ERV1
InformativeERV	1	106108542	106108845	+	ERVL-MaLR
InformativeERV	1	106761462	106761640	-	ERVL
InformativeERV	1	107994611	107995021	-	ERVK
InformativeERV	1	108140046	108140460	-	ERVK
InformativeERV	1	108889293	108889497	-	ERVL-MaLR
InformativeERV	1	109132243	109133350	-	ERVK
InformativeERV	1	110796886	110797119	-	ERVL-MaLR
InformativeERV	1	111137610	111137985	-	ERVK
InformativeERV	1	111253990	111260352	-	ERVK
InformativeERV	1	111614863	111615056	-	ERVK
InformativeERV	1	111752427	111754287	-	ERV1
InformativeERV	1	111755387	111755577	-	ERV1
InformativeERV	1	111826537	111828294	-	ERVK
InformativeERV	1	111828296	111828392	-	ERVK
InformativeERV	1	111829853	111830172	-	ERVK
InformativeERV	1	111973019	111973070	+	ERVK
InformativeERV	1	112111071	112111589	+	ERVK
InformativeERV	1	112224346	112224906	-	ERV1
InformativeERV	1	113199744	113200096	+	ERVL-MaLR
InformativeERV	1	114526551	114526931	+	ERV1
InformativeERV	1	114710455	114711445	+	ERVK
InformativeERV	1	114802007	114802334	-	ERVK
InformativeERV	1	115181552	115181694	+	ERVK
InformativeERV	1	115240849	115241556	+	ERVK
InformativeERV	1	116667912	116668336	-	ERVK
InformativeERV	1	118204741	118205256	-	ERVL-MaLR
InformativeERV	1	118282964	118284209	-	ERVK
InformativeERV	1	118295504	118295900	-	ERVL-MaLR
InformativeERV	1	118356647	118358076	+	ERVL-MaLR
InformativeERV	1	118384364	118384521	-	ERVL-MaLR
InformativeERV	1	119298910	119299004	-	ERVL-MaLR
InformativeERV	1	119362436	119362811	-	ERVL-MaLR
InformativeERV	1	119517238	119517610	-	ERVL-MaLR
InformativeERV	1	119536708	119536888	-	ERV1
InformativeERV	1	119539058	119539131	-	ERVL-MaLR
InformativeERV	1	119539132	119539586	-	ERVL
InformativeERV	1	119540213	119540421	-	ERVL-MaLR
InformativeERV	1	120529106	120529232	+	ERVL
InformativeERV	1	121108399	121108775	+	ERVL-MaLR
InformativeERV	1	121428594	121429108	-	ERVL
InformativeERV	1	121548139	121548270	-	ERVL-MaLR
InformativeERV	1	121551115	121551423	-	ERVL-MaLR
InformativeERV	1	123256637	123257106	+	ERV1
InformativeERV	1	124452870	124453096	+	ERVL-MaLR
InformativeERV	1	124904023	124904932	+	ERVK
InformativeERV	1	125346475	125347560	-	ERVK
InformativeERV	1	126940763	126944024	+	ERVK
InformativeERV	1	127724440	127724747	+	ERV1
InformativeERV	1	127728154	127729031	+	ERVK
InformativeERV	1	127769845	127770181	-	ERVL-MaLR
InformativeERV	1	128360698	128361053	-	ERVL
InformativeERV	1	128420109	128422183	-	ERV1
InformativeERV	1	128422687	128422754	-	ERV1
InformativeERV	1	128434789	128435268	+	ERVK
InformativeERV	1	128526300	128528048	+	ERVL-MaLR
InformativeERV	1	130335803	130336161	-	ERV1
InformativeERV	1	130385481	130386328	-	ERVK
InformativeERV	1	131143168	131143367	+	ERVK
InformativeERV	1	131589325	131589537	-	ERVL-MaLR
InformativeERV	1	131633935	131634235	+	ERVL-MaLR
InformativeERV	1	132278290	132278576	-	ERVL-MaLR
InformativeERV	1	132979748	132980161	-	ERV1
InformativeERV	1	133117408	133117887	-	ERVK
InformativeERV	1	133160240	133160455	-	ERVL-MaLR
InformativeERV	1	133193798	133194198	+	ERVL-MaLR
InformativeERV	1	133446834	133446946	+	ERVL
InformativeERV	1	133510040	133510360	-	ERVL-MaLR
InformativeERV	1	133664636	133665307	+	ERVL-MaLR
InformativeERV	1	135289714	135290084	-	ERVL-MaLR
InformativeERV	1	135290358	135290468	-	ERVK
InformativeERV	1	135291792	135292295	-	ERVK
InformativeERV	1	135292376	135292900	-	ERVK
InformativeERV	1	135293753	135293915	-	ERVL-MaLR
InformativeERV	1	135294102	135294231	-	ERVL-MaLR
InformativeERV	1	135294375	135295164	-	ERVL-MaLR
InformativeERV	1	135295168	135295568	-	ERVL-MaLR
InformativeERV	1	135298114	135298414	-	ERVK
InformativeERV	1	135708213	135708649	-	ERVK
InformativeERV	1	136234968	136238476	+	ERVL
InformativeERV	1	136364573	136364888	+	ERVL-MaLR
InformativeERV	1	136375573	136375858	+	ERVK
InformativeERV	1	136547197	136547317	+	ERVL-MaLR
InformativeERV	1	136640757	136642659	-	ERVL-MaLR
InformativeERV	1	136707486	136707833	+	ERVL-MaLR
InformativeERV	1	136707867	136708164	+	ERVL
InformativeERV	1	137308147	137308366	-	ERVK
InformativeERV	1	138226513	138228147	+	ERVK
InformativeERV	1	138480744	138481022	-	ERVL-MaLR
InformativeERV	1	139535298	139535672	+	ERVL
InformativeERV	1	140625167	140625508	+	ERVL-MaLR
InformativeERV	1	140736629	140736916	-	ERVL-MaLR
InformativeERV	1	141774179	141774507	+	ERVL-MaLR
InformativeERV	1	142064066	142064565	+	ERVK
InformativeERV	1	142311120	142316075	+	ERVK
InformativeERV	1	142562724	142563366	-	ERVL-MaLR
InformativeERV	1	143730057	143730370	+	ERVL-MaLR
InformativeERV	1	143821664	143821944	-	ERV1
InformativeERV	1	143833018	143834673	-	ERVK
InformativeERV	1	144044551	144044944	+	ERVL-MaLR
InformativeERV	1	144471987	144472457	-	ERV1
InformativeERV	1	145877965	145878311	-	ERVK
InformativeERV	1	146303073	146304133	+	ERVK
InformativeERV	1	147367050	147369702	+	ERVK
InformativeERV	1	147393496	147393874	-	ERVL-MaLR
InformativeERV	1	147431004	147431826	-	ERVK
InformativeERV	1	147704416	147704985	+	ERVK
InformativeERV	1	149581867	149588317	+	ERVK
InformativeERV	1	151110455	151110848	-	ERVL-MaLR
InformativeERV	1	151112086	151112576	-	ERVK
InformativeERV	1	151132512	151132975	-	ERVK
InformativeERV	1	151139145	151139526	-	ERVL-MaLR
InformativeERV	1	151149833	151150081	-	ERVL-MaLR
InformativeERV	1	151222245	151223148	+	ERVK
InformativeERV	1	151748870	151749197	-	ERVL-MaLR
InformativeERV	1	152397914	152398242	+	ERVL-MaLR
InformativeERV	1	152805209	152805711	+	ERVK
InformativeERV	1	153497401	153497477	-	ERVL
InformativeERV	1	154087564	154087887	+	ERVK
InformativeERV	1	155250169	155250455	+	ERVL-MaLR
InformativeERV	1	155534432	155534781	-	ERVL-MaLR
InformativeERV	1	156234942	156235286	-	ERVL-MaLR
InformativeERV	1	156500183	156500431	-	ERVK
InformativeERV	1	156530731	156532468	-	ERVK
InformativeERV	1	157130373	157130680	-	ERVL-MaLR
InformativeERV	1	157451342	157451778	-	ERV1
InformativeERV	1	159009633	159009928	-	ERVL-MaLR
InformativeERV	1	159353588	159353933	+	ERVL-MaLR
InformativeERV	1	160804672	160805161	-	ERV1
InformativeERV	1	160819504	160820689	-	ERVK
InformativeERV	1	161225865	161226236	-	ERVK
InformativeERV	1	161812371	161812572	-	ERVL-MaLR
InformativeERV	1	161877761	161878140	+	ERVL
InformativeERV	1	161881759	161882301	+	ERVK
InformativeERV	1	162603549	162603782	+	ERVL
InformativeERV	1	162614683	162616231	+	ERVK
InformativeERV	1	162617718	162618296	+	ERVK
InformativeERV	1	162662260	162663479	+	ERVL-MaLR
InformativeERV	1	162764651	162765499	-	ERVK
InformativeERV	1	163168398	163169139	+	ERVK
InformativeERV	1	163471645	163472303	-	ERVK
InformativeERV	1	164366230	164366417	+	ERVL-MaLR
InformativeERV	1	164430628	164430834	+	ERVL-MaLR
InformativeERV	1	164464225	164464518	+	ERVK
InformativeERV	1	164517929	164519695	+	ERVL-MaLR
InformativeERV	1	165210305	165211100	-	ERVK
InformativeERV	1	166041260	166041691	+	ERVL-MaLR
InformativeERV	1	166058348	166059260	+	ERVK
InformativeERV	1	166079981	166080161	+	ERVK
InformativeERV	1	166080161	166080205	+	ERVK
InformativeERV	1	166081116	166086265	+	ERVK
InformativeERV	1	166587734	166588181	+	ERVK
InformativeERV	1	167398434	167399360	-	ERVK
InformativeERV	1	170190280	170190640	-	ERVL-MaLR
InformativeERV	1	170590687	170591278	+	ERVL
InformativeERV	1	170979963	170981823	+	ERVL-MaLR
InformativeERV	1	171013708	171013962	+	ERVK
InformativeERV	1	171089380	171089456	-	ERVK
InformativeERV	1	171089501	171090186	-	ERVK
InformativeERV	1	171266028	171266349	-	ERVK
InformativeERV	1	171268397	171268877	+	ERVK
InformativeERV	1	171313999	171314232	+	ERV1
InformativeERV	1	171320846	171321135	-	ERVK
InformativeERV	1	171321188	171321520	-	ERVK
InformativeERV	1	171324852	171325211	-	ERVK
InformativeERV	1	171429913	171430246	+	ERVK
InformativeERV	1	171484797	171489282	+	ERV1
InformativeERV	1	171913876	171914122	-	ERVL
InformativeERV	1	172042549	172042909	-	ERVL-MaLR
InformativeERV	1	172140854	172141111	+	ERVL-MaLR
InformativeERV	1	172386182	172386255	+	ERVK
InformativeERV	1	172388460	172389012	-	ERVK
InformativeERV	1	172390787	172391155	-	ERVL-MaLR
InformativeERV	1	172574994	172575875	+	ERVK
InformativeERV	1	172670922	172671263	-	ERVL-MaLR
InformativeERV	1	172837684	172838153	-	ERVL
InformativeERV	1	174288300	174294094	+	ERVK
InformativeERV	1	174376488	174376986	-	ERVK
InformativeERV	1	174376986	174382017	-	ERVK
InformativeERV	1	175571884	175572400	-	ERVL
InformativeERV	1	175595282	175596026	-	ERVL-MaLR
InformativeERV	1	175596026	175596402	-	ERVL-MaLR
InformativeERV	1	176726876	176727237	-	ERVL-MaLR
InformativeERV	1	177327393	177327796	+	ERVL-MaLR
InformativeERV	1	177462738	177463152	-	ERVL-MaLR
InformativeERV	1	177653676	177658775	-	ERVK
InformativeERV	1	177755984	177756357	-	ERVK
InformativeERV	1	177756908	177757400	-	ERVK
InformativeERV	1	177757402	177757575	-	ERVL
InformativeERV	1	177929280	177929352	-	ERVL
InformativeERV	1	177984774	177984875	+	ERVL-MaLR
InformativeERV	1	177986300	177986370	+	ERVL
InformativeERV	1	177987745	177988251	+	ERVL-MaLR
InformativeERV	1	177988251	177988574	+	ERVL-MaLR
InformativeERV	1	178287730	178288081	-	ERVK
InformativeERV	1	178308916	178309216	-	ERVK
InformativeERV	1	178340536	178341456	+	ERVK
InformativeERV	1	179818361	179820378	+	ERVK
InformativeERV	1	180502357	180502837	-	ERVK
InformativeERV	1	180556697	180557123	+	ERV1
InformativeERV	1	180560968	180561647	-	ERVK
InformativeERV	1	180628713	180629069	-	ERVL-MaLR
InformativeERV	1	180638056	180638595	-	ERVL
InformativeERV	1	180762519	180762898	-	ERVL-MaLR
InformativeERV	1	181148287	181148626	+	ERVK
InformativeERV	1	181149010	181149265	+	ERVK
InformativeERV	1	181279313	181280133	-	ERVK
InformativeERV	1	181320274	181320699	+	ERVL-MaLR
InformativeERV	1	181501021	181501525	+	ERVK
InformativeERV	1	181618549	181619643	-	ERVK
InformativeERV	1	181777539	181780900	-	ERVK
InformativeERV	1	182211134	182211733	+	ERVK
InformativeERV	1	182558860	182559064	-	ERVL
InformativeERV	1	183264783	183265368	-	ERV1
InformativeERV	1	183270602	183271447	+	ERVK
InformativeERV	1	183413458	183413818	+	ERVL-MaLR
InformativeERV	1	183414918	183415633	+	ERVK
InformativeERV	1	185199580	185199798	+	ERVL-MaLR
InformativeERV	1	185360718	185361101	+	ERVL-MaLR
InformativeERV	1	185448871	185449014	-	ERVL-MaLR
InformativeERV	1	186060940	186061154	-	ERVL-MaLR
InformativeERV	1	186076156	186076368	-	ERVL-MaLR
InformativeERV	1	186083895	186084910	-	ERVK
InformativeERV	1	186716156	186716476	-	ERVL-MaLR
InformativeERV	1	186751225	186751287	+	ERV1
InformativeERV	1	186756927	186757502	+	ERVK
InformativeERV	1	187032486	187032945	-	ERV1
InformativeERV	1	187040135	187040491	+	ERVL-MaLR
InformativeERV	1	187369116	187369364	+	ERVL-MaLR
InformativeERV	1	189722277	189722548	-	ERVL-MaLR
InformativeERV	1	190516460	190516815	-	ERVL-MaLR
InformativeERV	1	190624777	190625081	+	ERVK
InformativeERV	1	190998334	190999077	-	ERVL-MaLR
InformativeERV	1	191001900	191002990	-	ERVL-MaLR
InformativeERV	1	191003157	191003488	-	ERVL-MaLR
InformativeERV	1	191140598	191141990	-	ERVL-MaLR
InformativeERV	1	191235720	191236714	+	ERVL-MaLR
InformativeERV	1	191236718	191236981	+	ERVL-MaLR
InformativeERV	1	191249501	191249680	+	ERVL
InformativeERV	1	191249700	191250031	+	ERVL
InformativeERV	1	193823318	193823682	-	ERVL-MaLR
InformativeERV	1	194086923	194087340	+	ERVK
InformativeERV	1	194985868	194986263	+	ERVL-MaLR
InformativeERV	1	195094800	195095214	-	ERVL-MaLR
InformativeERV	1	195096521	195096830	-	ERVL-MaLR
InformativeERV	1	195096830	195098659	-	ERVL-MaLR
InformativeERV	1	195098659	195099001	-	ERVL-MaLR
InformativeERV	1	195132601	195132934	+	ERVL-MaLR
InformativeERV	1	195178068	195178539	-	ERVL-MaLR
InformativeERV	1	195262072	195265603	-	ERV1
InformativeERV	1	195364606	195370622	+	ERVK
InformativeERV	2	3483513	3483879	-	ERVK
InformativeERV	2	3975944	3980454	-	ERV1
InformativeERV	2	4915117	4915429	+	ERVK
InformativeERV	2	4941804	4942160	+	ERVK
InformativeERV	2	4944992	4949371	+	ERVK
InformativeERV	2	4954507	4954911	+	ERVK
InformativeERV	2	5017567	5018309	-	ERVK
InformativeERV	2	5248547	5248933	+	ERVL
InformativeERV	2	8488852	8489613	-	ERVL-MaLR
InformativeERV	2	9108345	9109071	+	ERVK
InformativeERV	2	10325957	10326066	-	ERVL
InformativeERV	2	10327822	10328046	-	ERVL-MaLR
InformativeERV	2	10330143	10330455	-	ERVL-MaLR
InformativeERV	2	11506719	11507177	+	ERVL-MaLR
InformativeERV	2	11628942	11629392	+	ERV1
InformativeERV	2	11799268	11799672	+	ERVK
InformativeERV	2	12047130	12047604	+	ERVK
InformativeERV	2	13892071	13892537	+	ERVK
InformativeERV	2	13964722	13965001	-	ERVL-MaLR
InformativeERV	2	14346178	14350080	-	ERVK
InformativeERV	2	14350123	14350612	-	ERVK
InformativeERV	2	14990107	14991045	-	ERVK
InformativeERV	2	15087969	15088402	+	ERV1
InformativeERV	2	16021235	16028795	-	ERV1
InformativeERV	2	16332232	16332584	-	ERVK
InformativeERV	2	17096409	17096701	-	ERV1
InformativeERV	2	17195025	17195698	+	ERVK
InformativeERV	2	17303424	17303984	+	ERVK
InformativeERV	2	17978367	17978734	-	ERVK
InformativeERV	2	18814741	18815292	+	ERVK
InformativeERV	2	19694330	19695266	-	ERVK
InformativeERV	2	20817977	20818938	+	ERVK
InformativeERV	2	21130507	21130688	-	ERVK
InformativeERV	2	21176429	21176535	-	ERVL
InformativeERV	2	21221957	21222082	+	ERVL-MaLR
InformativeERV	2	21229513	21230008	+	ERVL
InformativeERV	2	22178380	22178808	-	ERVK
InformativeERV	2	23048642	23049302	+	ERVK
InformativeERV	2	23489157	23489843	-	ERVL-MaLR
InformativeERV	2	23594136	23595427	+	ERV1
InformativeERV	2	23598878	23599216	+	ERVK
InformativeERV	2	23809541	23810040	+	ERVK
InformativeERV	2	23810272	23811038	+	ERVK
InformativeERV	2	23865039	23866226	-	ERVK
InformativeERV	2	23919845	23925926	-	ERVK
InformativeERV	2	24166167	24168088	-	ERVK
InformativeERV	2	24773649	24774678	-	ERVL-MaLR
InformativeERV	2	24784225	24785437	-	ERVL-MaLR
InformativeERV	2	25072432	25072578	-	ERVL
InformativeERV	2	25116812	25117237	-	ERVK
InformativeERV	2	25119243	25119660	-	ERVK
InformativeERV	2	25635278	25639820	+	ERV1
InformativeERV	2	26142579	26142678	+	ERVL
InformativeERV	2	26569751	26569836	-	ERVL-MaLR
InformativeERV	2	26807031	26807846	-	ERVK
InformativeERV	2	26869226	26869487	-	ERVL
InformativeERV	2	26879057	26880164	+	ERVK
InformativeERV	2	26883721	26886233	+	ERVK
InformativeERV	2	27433984	27434030	+	ERVL-MaLR
InformativeERV	2	27509902	27510267	-	ERVL-MaLR
InformativeERV	2	27548940	27549436	-	ERVK
InformativeERV	2	27660689	27662567	-	ERVL-MaLR
InformativeERV	2	28049899	28050715	+	ERVK
InformativeERV	2	28171933	28172234	+	ERVL-MaLR
InformativeERV	2	28254680	28255146	+	ERVL
InformativeERV	2	28260131	28260353	+	ERVL-MaLR
InformativeERV	2	28443451	28443791	-	ERVK
InformativeERV	2	28473382	28474453	+	ERVK
InformativeERV	2	28487899	28492840	-	ERVK
InformativeERV	2	28509969	28510546	+	ERVK
InformativeERV	2	29189185	29189915	+	ERVK
InformativeERV	2	30180982	30181334	-	ERVK
InformativeERV	2	30212588	30212934	+	ERVK
InformativeERV	2	30225599	30226413	-	ERVK
InformativeERV	2	30228095	30231840	+	ERV1
InformativeERV	2	30236130	30236434	-	ERVK
InformativeERV	2	30387558	30387849	-	ERVL-MaLR
InformativeERV	2	31239452	31239725	-	ERVL-MaLR
InformativeERV	2	32405425	32405828	+	ERVL-MaLR
InformativeERV	2	32473838	32474501	+	ERVK
InformativeERV	2	33944911	33945292	+	ERVL-MaLR
InformativeERV	2	34010945	34011344	-	ERVL-MaLR
InformativeERV	2	34833446	34833628	-	ERVK
InformativeERV	2	35202600	35203918	+	ERVL-MaLR
InformativeERV	2	37209351	37210186	+	ERVK
InformativeERV	2	37215250	37215745	-	ERVK
InformativeERV	2	38969675	38970142	-	ERVK
InformativeERV	2	40455059	40455880	-	ERVK
InformativeERV	2	40551924	40552223	+	ERVK
InformativeERV	2	43369397	43370684	+	ERV1
InformativeERV	2	46082231	46082812	-	ERVL
InformativeERV	2	46112244	46112639	+	ERVK
InformativeERV	2	46382000	46388476	-	ERVK
InformativeERV	2	47122593	47122686	-	ERVL
InformativeERV	2	47530617	47533879	+	ERV1
InformativeERV	2	48602705	48602784	+	ERVK
InformativeERV	2	49329704	49330668	+	ERVK
InformativeERV	2	49363943	49364635	+	ERVL-MaLR
InformativeERV	2	49441741	49443655	-	ERVL
InformativeERV	2	49568808	49569008	+	ERVL-MaLR
InformativeERV	2	49612502	49612637	-	ERVL-MaLR
InformativeERV	2	50263351	50263756	-	ERVL-MaLR
InformativeERV	2	50458802	50459625	+	ERVK
InformativeERV	2	50788081	50788399	-	ERVL-MaLR
InformativeERV	2	52127020	52127316	+	ERVL-MaLR
InformativeERV	2	52131449	52131814	+	ERVK
InformativeERV	2	52132021	52132459	+	ERVL-MaLR
InformativeERV	2	52132856	52132960	+	ERVL-MaLR
InformativeERV	2	52132960	52133086	+	ERVL-MaLR
InformativeERV	2	54216745	54218629	+	ERVL-MaLR
InformativeERV	2	59406990	59407298	-	ERVL-MaLR
InformativeERV	2	61535972	61538103	-	ERVL-MaLR
InformativeERV	2	61863292	61868080	-	ERV1
InformativeERV	2	63234359	63234752	-	ERVL-MaLR
InformativeERV	2	65245468	65246430	+	ERVL-MaLR
InformativeERV	2	65276333	65276845	+	ERVL
InformativeERV	2	65312024	65312360	-	ERVL-MaLR
InformativeERV	2	66072808	66073215	+	ERVL
InformativeERV	2	66079941	66080267	-	ERVL-MaLR
InformativeERV	2	66845469	66851904	+	ERVK
InformativeERV	2	66964735	66965266	+	ERVK
InformativeERV	2	68555732	68556018	+	ERV1
InformativeERV	2	68830133	68830252	-	ERVL-MaLR
InformativeERV	2	69128291	69128632	-	ERVL-MaLR
InformativeERV	2	69131043	69131468	-	ERVK
InformativeERV	2	69805030	69805220	+	ERVK
InformativeERV	2	69807998	69809246	+	ERVK
InformativeERV	2	71615693	71616066	+	ERVK
InformativeERV	2	72742853	72743525	-	ERVK
InformativeERV	2	73013484	73015706	+	ERV1
InformativeERV	2	73029145	73029487	+	ERVL-MaLR
InformativeERV	2	73078373	73078462	-	ERVL-MaLR
InformativeERV	2	73560439	73561033	+	ERVK
InformativeERV	2	73812872	73812918	-	ERVL-MaLR
InformativeERV	2	74364821	74371202	-	ERVK
InformativeERV	2	74594290	74594515	-	ERVL-MaLR
InformativeERV	2	75384321	75384698	+	ERVL
InformativeERV	2	75610152	75610638	-	ERVK
InformativeERV	2	75633419	75634080	+	ERVK
InformativeERV	2	75634235	75634331	+	ERVK
InformativeERV	2	75634333	75634845	+	ERV1
InformativeERV	2	75646266	75646961	-	ERVK
InformativeERV	2	75647138	75647506	-	ERVK
InformativeERV	2	75648163	75649772	-	ERVK
InformativeERV	2	75649952	75650526	-	ERVK
InformativeERV	2	75656198	75656519	-	ERV1
InformativeERV	2	76386544	76386915	+	ERVL-MaLR
InformativeERV	2	76387161	76387392	+	ERVL-MaLR
InformativeERV	2	76607755	76608172	-	ERVL-MaLR
InformativeERV	2	76623341	76623700	-	ERVL-MaLR
InformativeERV	2	77312117	77312486	-	ERVL
InformativeERV	2	78988217	78988504	-	ERVL-MaLR
InformativeERV	2	81508885	81511480	-	ERVK
InformativeERV	2	81515313	81515730	-	ERVK
InformativeERV	2	81850173	81850390	+	ERVL-MaLR
InformativeERV	2	82599674	82600331	+	ERVK
InformativeERV	2	83614827	83615033	+	ERVL-MaLR
InformativeERV	2	84288123	84288526	+	ERVL-MaLR
InformativeERV	2	84478379	84479788	+	ERVK
InformativeERV	2	84562245	84562630	+	ERVL-MaLR
InformativeERV	2	84921289	84921723	-	ERVK
InformativeERV	2	84966522	84966837	+	ERVL-MaLR
InformativeERV	2	85471986	85472652	+	ERVK
InformativeERV	2	85564763	85565978	+	ERVL-MaLR
InformativeERV	2	85958412	85959362	+	ERVK
InformativeERV	2	86366155	86366472	-	ERVK
InformativeERV	2	86366472	86366553	-	ERVK
InformativeERV	2	86366553	86366785	-	ERVK
InformativeERV	2	86366927	86368239	-	ERVK
InformativeERV	2	86588215	86589849	-	ERVK
InformativeERV	2	86683205	86683608	-	ERV1
InformativeERV	2	87505023	87505365	-	ERV1
InformativeERV	2	87716977	87719058	+	ERVK
InformativeERV	2	87719087	87721388	+	ERVK
InformativeERV	2	87721811	87721977	+	ERVK
InformativeERV	2	88508564	88512940	+	ERVK
InformativeERV	2	88573848	88579127	+	ERVK
InformativeERV	2	89969719	89970872	+	ERVL-MaLR
InformativeERV	2	90672294	90672317	-	ERVL
InformativeERV	2	90919314	90919455	+	ERVL
InformativeERV	2	90930674	90930969	+	ERV1
InformativeERV	2	91021808	91021889	+	ERVL
InformativeERV	2	91028330	91028978	-	ERVL-MaLR
InformativeERV	2	91640303	91640719	-	ERVL-MaLR
InformativeERV	2	92761343	92763311	+	ERVK
InformativeERV	2	94463012	94463224	-	ERVL-MaLR
InformativeERV	2	95643298	95643539	+	ERVL-MaLR
InformativeERV	2	95786407	95786826	-	ERVL-MaLR
InformativeERV	2	96043714	96044907	-	ERVK
InformativeERV	2	98065403	98065485	+	ERV1
InformativeERV	2	98477311	98477749	+	ERVK
InformativeERV	2	98791940	98796630	+	ERVK
InformativeERV	2	98800288	98801505	-	ERVK
InformativeERV	2	99545700	99552173	-	ERVK
InformativeERV	2	102229100	102229441	+	ERVL-MaLR
InformativeERV	2	102420166	102421146	-	ERVL
InformativeERV	2	102427868	102428051	-	ERVL
InformativeERV	2	103408315	103408492	-	ERVL-MaLR
InformativeERV	2	104558434	104558534	+	ERVL
InformativeERV	2	105176493	105176822	-	ERVL-MaLR
InformativeERV	2	106622992	106623526	-	ERVK
InformativeERV	2	106878107	106878595	+	ERVK
InformativeERV	2	108346664	108347245	+	ERVK
InformativeERV	2	110422651	110423589	-	ERVK
InformativeERV	2	110462701	110462825	-	ERVK
InformativeERV	2	110462825	110467209	-	ERVK
InformativeERV	2	111277814	111278823	-	ERVK
InformativeERV	2	111436475	111437451	-	ERVK
InformativeERV	2	111725986	111726181	+	ERVL-MaLR
InformativeERV	2	111735989	111736221	-	ERV1
InformativeERV	2	112216812	112217307	+	ERVK
InformativeERV	2	113280408	113280800	-	ERVL-MaLR
InformativeERV	2	113914837	113915160	-	ERVK
InformativeERV	2	114346136	114346659	+	ERVK
InformativeERV	2	117187384	117187828	+	ERVL
InformativeERV	2	117198858	117199042	+	ERVL-MaLR
InformativeERV	2	117212308	117213137	+	ERVK
InformativeERV	2	117219269	117219415	-	ERVK
InformativeERV	2	117273998	117274390	+	ERVK
InformativeERV	2	117425981	117426332	+	ERVL-MaLR
InformativeERV	2	119234466	119234660	-	ERVL-MaLR
InformativeERV	2	119851509	119852069	+	ERVL-MaLR
InformativeERV	2	121947156	121947533	+	ERVL-MaLR
InformativeERV	2	122221972	122222289	+	ERVK
InformativeERV	2	124806083	124806469	-	ERV1
InformativeERV	2	125245427	125245859	-	ERVK
InformativeERV	2	126682381	126682715	+	ERVL-MaLR
InformativeERV	2	126684601	126684799	+	ERVL-MaLR
InformativeERV	2	126945999	126946430	+	ERVK
InformativeERV	2	127100155	127100273	+	ERVL-MaLR
InformativeERV	2	127306381	127306548	+	ERVK
InformativeERV	2	127629229	127630963	+	ERVL-MaLR
InformativeERV	2	128569731	128570059	+	ERVL-MaLR
InformativeERV	2	128605877	128606924	-	ERVK
InformativeERV	2	129343575	129344457	+	ERVK
InformativeERV	2	129866511	129867039	+	ERVL
InformativeERV	2	129884261	129884639	+	ERV1
InformativeERV	2	129898803	129900337	+	ERVL
InformativeERV	2	129948254	129948625	+	ERV1
InformativeERV	2	129948677	129948917	+	ERV1
InformativeERV	2	129949139	129951348	+	ERV1
InformativeERV	2	130287581	130287794	+	ERV1
InformativeERV	2	130289167	130289796	+	ERVK
InformativeERV	2	131250466	131250561	+	ERVL-MaLR
InformativeERV	2	131250528	131250685	+	ERVL-MaLR
InformativeERV	2	131250784	131250860	+	ERVL-MaLR
InformativeERV	2	131251294	131251721	+	ERVK
InformativeERV	2	132680171	132680417	+	ERVL-MaLR
InformativeERV	2	132886220	132891579	-	ERVL
InformativeERV	2	133003818	133004441	+	ERVL-MaLR
InformativeERV	2	134444464	134444883	-	ERVK
InformativeERV	2	135646422	135646962	+	ERVK
InformativeERV	2	135647944	135648247	-	ERVL-MaLR
InformativeERV	2	137202661	137202850	-	ERVL
InformativeERV	2	137650491	137650794	+	ERVL-MaLR
InformativeERV	2	138036647	138039918	+	ERVK
InformativeERV	2	138224728	138225832	+	ERVL-MaLR
InformativeERV	2	139197091	139197374	+	ERVL-MaLR
InformativeERV	2	140214066	140214494	+	ERVL-MaLR
InformativeERV	2	143054140	143054503	+	ERVL-MaLR
InformativeERV	2	143058580	143058931	+	ERVK
InformativeERV	2	143908534	143909065	-	ERVK
InformativeERV	2	144415188	144415568	-	ERVL-MaLR
InformativeERV	2	144894979	144895894	-	ERVK
InformativeERV	2	144993772	144994063	-	ERVK
InformativeERV	2	145122042	145123354	-	ERVK
InformativeERV	2	146608261	146608408	-	ERV1
InformativeERV	2	146755960	146756059	+	ERVL-MaLR
InformativeERV	2	147010542	147010963	-	ERVK
InformativeERV	2	147432897	147433130	-	ERVL-MaLR
InformativeERV	2	147937409	147937763	-	ERVK
InformativeERV	2	147937840	147938125	-	ERVK
InformativeERV	2	148089825	148090118	-	ERVL-MaLR
InformativeERV	2	148410957	148412265	+	ERVK
InformativeERV	2	148646278	148646497	+	ERVL
InformativeERV	2	149319904	149320320	+	ERVK
InformativeERV	2	150087729	150088516	-	ERVK
InformativeERV	2	150137062	150137288	-	ERV1
InformativeERV	2	150243478	150243848	+	ERVL
InformativeERV	2	150303438	150304952	-	ERVL-MaLR
InformativeERV	2	150402428	150402741	-	ERVL-MaLR
InformativeERV	2	150404003	150404116	-	ERVL-MaLR
InformativeERV	2	150404261	150404574	-	ERVL-MaLR
InformativeERV	2	151137061	151138630	-	ERVK
InformativeERV	2	152223449	152223689	-	ERV1
InformativeERV	2	152747683	152748230	-	ERVK
InformativeERV	2	154697339	154699099	+	ERVL-MaLR
InformativeERV	2	155232250	155232537	-	ERV1
InformativeERV	2	155268056	155268484	-	ERVK
InformativeERV	2	155747798	155748232	-	ERVK
InformativeERV	2	156382723	156383397	+	ERVL-MaLR
InformativeERV	2	156827171	156830631	-	ERV1
InformativeERV	2	157585887	157590263	+	ERVK
InformativeERV	2	157590654	157590741	+	ERVK
InformativeERV	2	158363795	158364835	+	ERVK
InformativeERV	2	158397204	158397439	+	ERVK
InformativeERV	2	158398597	158399007	+	ERVL-MaLR
InformativeERV	2	159071364	159071714	+	ERVL-MaLR
InformativeERV	2	159203021	159203415	+	ERVL-MaLR
InformativeERV	2	163052987	163053086	+	ERV1
InformativeERV	2	163089380	163089826	-	ERVK
InformativeERV	2	163175394	163176118	-	ERVL-MaLR
InformativeERV	2	163652560	163655503	+	ERVK
InformativeERV	2	163949326	163949486	+	ERVL
InformativeERV	2	164524201	164526771	+	ERVK
InformativeERV	2	164526771	164527144	+	ERVK
InformativeERV	2	164724879	164725454	+	ERVK
InformativeERV	2	164863567	164863995	-	ERVK
InformativeERV	2	165541028	165541293	+	ERVL-MaLR
InformativeERV	2	165900973	165901332	-	ERVL-MaLR
InformativeERV	2	168020948	168021397	-	ERVL
InformativeERV	2	168027672	168028090	-	ERVL-MaLR
InformativeERV	2	168036266	168036593	-	ERVL-MaLR
InformativeERV	2	168162037	168162506	+	ERV1
InformativeERV	2	168235916	168236264	+	ERVK
InformativeERV	2	168311008	168311105	-	ERVK
InformativeERV	2	168324917	168325291	+	ERVL-MaLR
InformativeERV	2	168879496	168879607	-	ERVL
InformativeERV	2	168957658	168957981	+	ERVL-MaLR
InformativeERV	2	168963599	168963672	-	ERVK
InformativeERV	2	168963917	168964674	-	ERVK
InformativeERV	2	168966199	168966275	-	ERVL-MaLR
InformativeERV	2	168983974	168984194	+	ERVL-MaLR
InformativeERV	2	168988059	168988391	+	ERVL-MaLR
InformativeERV	2	168988450	168988517	+	ERVL-MaLR
InformativeERV	2	168994371	168994753	+	ERVL-MaLR
InformativeERV	2	168996276	168996477	+	ERVK
InformativeERV	2	169004792	169005665	+	ERVK
InformativeERV	2	169005665	169005740	+	ERVK
InformativeERV	2	169005844	169006337	+	ERVK
InformativeERV	2	169006800	169007101	+	ERVL-MaLR
InformativeERV	2	169011763	169011827	+	ERVK
InformativeERV	2	169014822	169014859	+	ERVL-MaLR
InformativeERV	2	169015405	169015734	+	ERVL-MaLR
InformativeERV	2	169015790	169016218	+	ERVL-MaLR
InformativeERV	2	169016632	169016992	+	ERVK
InformativeERV	2	169017001	169017172	+	ERVL-MaLR
InformativeERV	2	169017672	169018429	+	ERVK
InformativeERV	2	169018578	169019074	+	ERVK
InformativeERV	2	169019124	169019469	+	ERVK
InformativeERV	2	169019470	169019904	+	ERVK
InformativeERV	2	169029984	169030102	+	ERVL-MaLR
InformativeERV	2	169048715	169049059	+	ERVL
InformativeERV	2	169459167	169459505	-	ERVL-MaLR
InformativeERV	2	169561960	169562421	-	ERVK
InformativeERV	2	170334235	170334799	-	ERVK
InformativeERV	2	170462534	170462747	-	ERV1
InformativeERV	2	170544333	170545767	+	ERVK
InformativeERV	2	170624366	170626169	-	ERVL-MaLR
InformativeERV	2	170669438	170669853	-	ERVK
InformativeERV	2	170670900	170671246	-	ERVL-MaLR
InformativeERV	2	170672572	170672889	-	ERVL-MaLR
InformativeERV	2	170673423	170673957	-	ERVK
InformativeERV	2	171166339	171166744	+	ERVL-MaLR
InformativeERV	2	172017247	172017727	+	ERVL
InformativeERV	2	172540020	172540343	+	ERVL-MaLR
InformativeERV	2	172741632	172741956	-	ERVL-MaLR
InformativeERV	2	173064326	173064636	+	ERVL-MaLR
InformativeERV	2	173066733	173072709	+	ERVK
InformativeERV	2	173628455	173628690	-	ERVK
InformativeERV	2	173648387	173648536	-	ERVK
InformativeERV	2	174068506	174068984	+	ERVK
InformativeERV	2	174248703	174250515	-	ERVL-MaLR
InformativeERV	2	174962403	174963486	+	ERVL-MaLR
InformativeERV	2	174963486	174963892	+	ERVL-MaLR
InformativeERV	2	175122082	175122566	-	ERVK
InformativeERV	2	175127060	175127461	-	ERVL-MaLR
InformativeERV	2	175142671	175143187	-	ERVL
InformativeERV	2	175143187	175143511	-	ERV1
InformativeERV	2	175144351	175145412	-	ERVK
InformativeERV	2	175145711	175146251	-	ERV1
InformativeERV	2	175147477	175147813	-	ERVL-MaLR
InformativeERV	2	175149762	175149920	-	ERVK
InformativeERV	2	175150601	175150955	-	ERVK
InformativeERV	2	175150955	175153951	-	ERVK
InformativeERV	2	175154609	175155445	-	ERVK
InformativeERV	2	175155596	175156282	-	ERVK
InformativeERV	2	175156274	175156329	-	ERVK
InformativeERV	2	175156329	175156569	-	ERVK
InformativeERV	2	175156580	175156724	-	ERVK
InformativeERV	2	175156726	175156780	-	ERVK
InformativeERV	2	175156780	175156871	-	ERVK
InformativeERV	2	175156871	175157191	-	ERVK
InformativeERV	2	175157428	175157608	-	ERVK
InformativeERV	2	175157613	175157762	-	ERVK
InformativeERV	2	175158868	175162904	-	ERVK
InformativeERV	2	176728252	176728495	+	ERVK
InformativeERV	2	177050447	177050923	+	ERV1
InformativeERV	2	177091801	177091867	+	ERVK
InformativeERV	2	177310619	177311137	-	ERVK
InformativeERV	2	177311602	177312003	-	ERVL-MaLR
InformativeERV	2	177326233	177326455	-	ERVL-MaLR
InformativeERV	2	177511963	177512363	+	ERVL-MaLR
InformativeERV	2	177825101	177825346	-	ERVK
InformativeERV	2	177828938	177829339	-	ERVL-MaLR
InformativeERV	2	177842689	177843746	-	ERVK
InformativeERV	2	177850687	177851787	-	ERVL-MaLR
InformativeERV	2	178036361	178036695	+	ERVL-MaLR
InformativeERV	2	178036695	178038485	+	ERVL-MaLR
InformativeERV	2	178052123	178052662	+	ERV1
InformativeERV	2	178053431	178054027	+	ERVK
InformativeERV	2	178055820	178056067	+	ERVK
InformativeERV	2	178056014	178056204	-	ERVK
InformativeERV	2	178056688	178057074	+	ERVL-MaLR
InformativeERV	2	178063927	178064442	-	ERVK
InformativeERV	2	178525216	178525532	+	ERVL-MaLR
InformativeERV	2	178922402	178923702	+	ERVL-MaLR
InformativeERV	2	179327003	179327367	-	ERVL
InformativeERV	2	179433671	179433995	-	ERVL-MaLR
InformativeERV	2	180312526	180312592	+	ERVL-MaLR
InformativeERV	2	181161028	181161339	-	ERVL-MaLR
InformativeERV	2	181217593	181218187	+	ERVK
InformativeERV	2	181289653	181289826	+	ERVL-MaLR
InformativeERV	2	181290619	181290891	+	ERVL-MaLR
InformativeERV	2	181291319	181291627	+	ERVK
InformativeERV	2	181294271	181294371	-	ERVL-MaLR
InformativeERV	2	181299676	181300039	+	ERVK
InformativeERV	2	181300607	181300690	+	ERVL
InformativeERV	2	181300690	181300707	+	ERVL-MaLR
InformativeERV	2	181301192	181301546	+	ERVL
InformativeERV	2	181301703	181302122	+	ERV1
InformativeERV	2	181557329	181557342	-	ERVK
InformativeERV	2	181559569	181560683	-	ERVK
InformativeERV	2	181561520	181561828	+	ERVK
InformativeERV	2	181859564	181860213	+	ERVK
InformativeERV	2	181861215	181861251	-	ERVL-MaLR
InformativeERV	2	181861255	181861645	-	ERVL-MaLR
InformativeERV	2	181861645	181862736	-	ERVL-MaLR
InformativeERV	2	181862736	181863125	-	ERVL-MaLR
InformativeERV	2	181863131	181863252	-	ERVL-MaLR
InformativeERV	2	181863518	181863706	-	ERVL-MaLR
InformativeERV	2	181890249	181890716	+	ERVK
InformativeERV	2	181890720	181891199	+	ERV1
InformativeERV	2	181893003	181893441	+	ERV1
InformativeERV	2	181909189	181913510	-	ERV1
InformativeERV	2	181959337	181961640	-	ERVK
InformativeERV	3	3210489	3210835	+	ERVK
InformativeERV	3	3211072	3211163	+	ERVK
InformativeERV	3	3339387	3346953	+	ERV1
InformativeERV	3	3687542	3694047	-	ERVK
InformativeERV	3	4387172	4393551	-	ERVK
InformativeERV	3	4734314	4735265	+	ERVK
InformativeERV	3	5498547	5498628	-	ERVL-MaLR
InformativeERV	3	5589037	5590800	+	ERVL-MaLR
InformativeERV	3	5656976	5657321	-	ERVK
InformativeERV	3	6088574	6088890	-	ERVL-MaLR
InformativeERV	3	6750722	6751060	-	ERVK
InformativeERV	3	6759626	6759874	-	ERVK
InformativeERV	3	6761010	6761940	-	ERVK
InformativeERV	3	6767760	6768710	-	ERVK
InformativeERV	3	6799309	6799987	-	ERVK
InformativeERV	3	6799984	6800225	-	ERVK
InformativeERV	3	7123196	7123972	-	ERVK
InformativeERV	3	7563361	7567753	+	ERVK
InformativeERV	3	7567753	7567877	+	ERVK
InformativeERV	3	7567901	7568141	+	ERVK
InformativeERV	3	8020057	8022677	-	ERVK
InformativeERV	3	8225067	8227544	-	ERVK
InformativeERV	3	8318779	8319711	+	ERVK
InformativeERV	3	8341137	8342072	-	ERVK
InformativeERV	3	8751163	8751478	-	ERVL-MaLR
InformativeERV	3	8799198	8799579	-	ERVL-MaLR
InformativeERV	3	10305524	10306316	-	ERVK
InformativeERV	3	10394434	10395269	+	ERVK
InformativeERV	3	10409124	10410493	-	ERVL-MaLR
InformativeERV	3	10453152	10455714	+	ERVK
InformativeERV	3	10455712	10457133	+	ERVK
InformativeERV	3	11378383	11378619	+	ERVK
InformativeERV	3	11412559	11412990	+	ERVK
InformativeERV	3	12059808	12060151	-	ERVL-MaLR
InformativeERV	3	12638627	12639284	-	ERVK
InformativeERV	3	12666371	12667374	+	ERVK
InformativeERV	3	13824929	13826146	-	ERVK
InformativeERV	3	13888894	13889551	-	ERVK
InformativeERV	3	14235272	14241769	-	ERVK
InformativeERV	3	14668945	14673474	+	ERV1
InformativeERV	3	16054245	16058634	+	ERVK
InformativeERV	3	16058634	16058759	+	ERVK
InformativeERV	3	16077315	16077875	+	ERV1
InformativeERV	3	16181933	16182033	-	ERVL
InformativeERV	3	16219060	16219215	+	ERVL-MaLR
InformativeERV	3	16225358	16225758	+	ERVK
InformativeERV	3	16245851	16246442	+	ERVK
InformativeERV	3	16252886	16258939	-	ERVK
InformativeERV	3	16260652	16265254	-	ERVK
InformativeERV	3	16277399	16278036	+	ERVK
InformativeERV	3	17238863	17239174	+	ERVK
InformativeERV	3	17954612	17957556	-	ERVK
InformativeERV	3	18611188	18613313	-	ERVK
InformativeERV	3	19115667	19120250	-	ERVK
InformativeERV	3	19120571	19121624	-	ERVK
InformativeERV	3	19125146	19125575	-	ERVK
InformativeERV	3	19127303	19127797	-	ERVK
InformativeERV	3	19127810	19127979	-	ERVL-MaLR
InformativeERV	3	19408509	19408858	-	ERVL-MaLR
InformativeERV	3	19814158	19814793	+	ERVK
InformativeERV	3	19814794	19815233	+	ERVK
InformativeERV	3	19815360	19815780	+	ERVK
InformativeERV	3	19815946	19817843	+	ERVK
InformativeERV	3	19819703	19820616	+	ERVK
InformativeERV	3	19820616	19821080	+	ERVK
InformativeERV	3	19900134	19901148	+	ERVK
InformativeERV	3	19905790	19906677	+	ERVL-MaLR
InformativeERV	3	20756481	20756654	-	ERVL-MaLR
InformativeERV	3	21013559	21013900	-	ERVK
InformativeERV	3	21252039	21252774	-	ERVL-MaLR
InformativeERV	3	21252775	21253088	-	ERVL-MaLR
InformativeERV	3	21709379	21711452	+	ERV1
InformativeERV	3	22220913	22220927	+	ERVK
InformativeERV	3	22221057	22221232	+	ERVK
InformativeERV	3	22264072	22265171	+	ERV1
InformativeERV	3	22945291	22946231	-	ERVK
InformativeERV	3	23274336	23276631	+	ERV1
InformativeERV	3	23569400	23569790	+	ERV1
InformativeERV	3	24134724	24135293	+	ERVL-MaLR
InformativeERV	3	24237033	24238068	+	ERVK
InformativeERV	3	24731209	24731967	-	ERVK
InformativeERV	3	25097869	25098263	+	ERVL-MaLR
InformativeERV	3	25239579	25239907	-	ERVK
InformativeERV	3	26283347	26283599	+	ERVL-MaLR
InformativeERV	3	26567361	26567748	-	ERVL
InformativeERV	3	27008901	27009845	+	ERVL-MaLR
InformativeERV	3	27156687	27157067	+	ERVL
InformativeERV	3	27380222	27380781	-	ERVK
InformativeERV	3	28683963	28684608	+	ERVK
InformativeERV	3	28852734	28855919	-	ERV1
InformativeERV	3	30744958	30745630	+	ERVK
InformativeERV	3	30825271	30825559	+	ERVL-MaLR
InformativeERV	3	30829903	30830769	+	ERVK
InformativeERV	3	31182082	31188487	+	ERVK
InformativeERV	3	31762636	31764583	-	ERVK
InformativeERV	3	32377897	32378211	+	ERVL-MaLR
InformativeERV	3	32659490	32659831	-	ERVL-MaLR
InformativeERV	3	32682607	32683047	-	ERVK
InformativeERV	3	32700212	32702948	-	ERVK
InformativeERV	3	32705075	32705193	-	ERVK
InformativeERV	3	32705647	32706054	-	ERVK
InformativeERV	3	32756626	32756768	+	ERVK
InformativeERV	3	33434740	33436149	+	ERVK
InformativeERV	3	33517519	33518077	-	ERVL
InformativeERV	3	33731803	33732197	-	ERVK
InformativeERV	3	34011882	34012107	-	ERVL-MaLR
InformativeERV	3	34082577	34082786	+	ERVL-MaLR
InformativeERV	3	34085154	34085473	+	ERVL-MaLR
InformativeERV	3	35554018	35554102	+	ERVK
InformativeERV	3	35636359	35636996	-	ERVK
InformativeERV	3	35671768	35672107	-	ERVK
InformativeERV	3	35871582	35872087	+	ERVK
InformativeERV	3	36617509	36617853	+	ERV1
InformativeERV	3	37146386	37146734	+	ERVK
InformativeERV	3	37245558	37247226	+	ERVK
InformativeERV	3	37581380	37581548	+	ERVK
InformativeERV	3	37584516	37584668	+	ERVL-MaLR
InformativeERV	3	37671397	37671502	+	ERVL-MaLR
InformativeERV	3	37686203	37686403	+	ERVK
InformativeERV	3	37688592	37688962	+	ERVL-MaLR
InformativeERV	3	37701516	37701883	-	ERVL-MaLR
InformativeERV	3	37708011	37708673	+	ERVK
InformativeERV	3	38032127	38032350	-	ERVK
InformativeERV	3	38058731	38059890	+	ERVK
InformativeERV	3	38087500	38088105	+	ERVK
InformativeERV	3	39958285	39959354	+	ERVK
InformativeERV	3	40386027	40386112	+	ERVK
InformativeERV	3	40481934	40482271	-	ERVL-MaLR
InformativeERV	3	41001569	41001859	+	ERVL-MaLR
InformativeERV	3	41062653	41062979	-	ERVL-MaLR
InformativeERV	3	41276516	41278955	-	ERV1
InformativeERV	3	41442173	41442532	-	ERVL-MaLR
InformativeERV	3	41447621	41448056	-	ERV1
InformativeERV	3	41458256	41458649	-	ERVL-MaLR
InformativeERV	3	41460726	41461124	-	ERVL-MaLR
InformativeERV	3	41464153	41464457	-	ERVL-MaLR
InformativeERV	3	41465632	41465816	-	ERVL-MaLR
InformativeERV	3	41465963	41466155	-	ERVL-MaLR
InformativeERV	3	41471003	41471446	-	ERVK
InformativeERV	3	41487626	41487950	-	ERVL-MaLR
InformativeERV	3	41489734	41490157	-	ERV1
InformativeERV	3	41490252	41490397	-	ERV1
InformativeERV	3	41491007	41491401	-	ERV1
InformativeERV	3	41491719	41491795	-	ERV1
InformativeERV	3	41492880	41493378	-	ERVK
InformativeERV	3	41494404	41494809	-	ERV1
InformativeERV	3	41495506	41495967	-	ERV1
InformativeERV	3	41496337	41497143	-	ERV1
InformativeERV	3	41498314	41498598	-	ERV1
InformativeERV	3	41499688	41499992	-	ERVL-MaLR
InformativeERV	3	41527997	41528561	-	ERVK
InformativeERV	3	41620521	41620786	+	ERVL-MaLR
InformativeERV	3	41621897	41622209	+	ERVL-MaLR
InformativeERV	3	41913193	41913591	-	ERVK
InformativeERV	3	41977123	41977222	-	ERVL
InformativeERV	3	42326073	42326360	+	ERVL-MaLR
InformativeERV	3	42386937	42387262	-	ERVL-MaLR
InformativeERV	3	42446135	42446214	+	ERVK
InformativeERV	3	43261917	43263003	-	ERVL-MaLR
InformativeERV	3	43804638	43805375	+	ERVK
InformativeERV	3	43892467	43892990	+	ERVK
InformativeERV	3	45337524	45338296	-	ERVK
InformativeERV	3	45450324	45450620	-	ERVL-MaLR
InformativeERV	3	45530970	45531318	+	ERVL-MaLR
InformativeERV	3	45875739	45876881	-	ERVK
InformativeERV	3	45908317	45908694	-	ERVL-MaLR
InformativeERV	3	48569411	48569532	+	ERVK
InformativeERV	3	48896542	48896990	+	ERVK
InformativeERV	3	48991716	48992259	+	ERVK
InformativeERV	3	49135732	49138111	+	ERVK
InformativeERV	3	49149090	49149576	+	ERVK
InformativeERV	3	49160696	49163432	+	ERVK
InformativeERV	3	49218697	49219058	-	ERVL-MaLR
InformativeERV	3	49293034	49293511	+	ERVK
InformativeERV	3	50659837	50660207	+	ERVL-MaLR
InformativeERV	3	50919318	50919636	+	ERVL-MaLR
InformativeERV	3	50921898	50922180	-	ERVL-MaLR
InformativeERV	3	51057190	51057632	+	ERVL-MaLR
InformativeERV	3	51195831	51196271	+	ERVK
InformativeERV	3	51210199	51210523	+	ERVL-MaLR
InformativeERV	3	51343232	51343472	+	ERVL-MaLR
InformativeERV	3	51609374	51609704	+	ERVL-MaLR
InformativeERV	3	52426351	52426840	+	ERVL
InformativeERV	3	52460026	52460287	+	ERVL-MaLR
InformativeERV	3	52727137	52727216	+	ERVK
InformativeERV	3	53733422	53733905	+	ERVL
InformativeERV	3	53742617	53743486	+	ERVK
InformativeERV	3	53814464	53814818	+	ERVK
InformativeERV	3	53982399	53982740	-	ERVL-MaLR
InformativeERV	3	54076427	54076750	-	ERVK
InformativeERV	3	54623933	54624499	-	ERVL
InformativeERV	3	55578425	55585968	-	ERV1
InformativeERV	3	56233733	56234066	-	ERVL-MaLR
InformativeERV	3	56281675	56281773	+	ERVL
InformativeERV	3	56433450	56433952	-	ERVL-MaLR
InformativeERV	3	57588534	57589391	+	ERVK
InformativeERV	3	57893517	57893901	+	ERV1
InformativeERV	3	57925345	57926385	-	ERVL-MaLR
InformativeERV	3	58061946	58062300	-	ERVL-MaLR
InformativeERV	3	58063181	58063319	-	ERVL
InformativeERV	3	58065226	58065624	-	ERVL-MaLR
InformativeERV	3	58073742	58073887	-	ERV1
InformativeERV	3	58093695	58094048	-	ERVL-MaLR
InformativeERV	3	58095084	58095705	-	ERVK
InformativeERV	3	58114210	58114616	-	ERVL-MaLR
InformativeERV	3	58146773	58147166	-	ERVK
InformativeERV	3	58343587	58344101	+	ERVK
InformativeERV	3	58403193	58404578	-	ERVL-MaLR
InformativeERV	3	58607566	58608252	+	ERVK
InformativeERV	3	58737766	58738184	+	ERV1
InformativeERV	3	58839031	58840077	-	ERVL-MaLR
InformativeERV	3	59649552	59650560	+	ERVK
InformativeERV	3	60861048	60861107	+	ERVK
InformativeERV	3	60911318	60911975	-	ERVK
InformativeERV	3	61317691	61318065	-	ERVL
InformativeERV	3	61320404	61320608	-	ERVL-MaLR
InformativeERV	3	61707920	61711152	-	ERVK
InformativeERV	3	63386641	63387070	-	ERVK
InformativeERV	3	63475581	63476418	+	ERVK
InformativeERV	3	63681194	63681361	-	ERV1
InformativeERV	3	67548747	67549028	-	ERVL-MaLR
InformativeERV	3	67799032	67799979	+	ERVL
InformativeERV	3	68650107	68650184	+	ERVL
InformativeERV	3	69688030	69688532	-	ERVK
InformativeERV	3	69755327	69755473	+	ERVL-MaLR
InformativeERV	3	70408090	70408240	-	ERV1
InformativeERV	3	70572097	70572776	+	ERVK
InformativeERV	3	70572776	70575492	+	ERVK
InformativeERV	3	70580298	70580336	+	ERVL
InformativeERV	3	72867902	72868744	+	ERVK
InformativeERV	3	73301555	73302028	+	ERV1
InformativeERV	3	73733532	73734814	+	ERVK
InformativeERV	3	74631883	74632185	+	ERVL-MaLR
InformativeERV	3	74632560	74632750	+	ERV1
InformativeERV	3	74682721	74683233	-	ERVL-MaLR
InformativeERV	3	75353819	75354274	+	ERVK
InformativeERV	3	75721585	75721934	-	ERVL-MaLR
InformativeERV	3	75814472	75815065	+	ERV1
InformativeERV	3	78572913	78573789	+	ERVK
InformativeERV	3	79230078	79230644	-	ERVL
InformativeERV	3	79237602	79237932	-	ERVL-MaLR
InformativeERV	3	79239579	79239650	-	ERVL-MaLR
InformativeERV	3	79240183	79240258	-	ERVL-MaLR
InformativeERV	3	79254152	79254490	+	ERVL-MaLR
InformativeERV	3	79261159	79261563	-	ERVL-MaLR
InformativeERV	3	79759841	79760709	-	ERVK
InformativeERV	3	79851810	79852273	-	ERV1
InformativeERV	3	80138669	80140585	+	ERVL-MaLR
InformativeERV	3	81504088	81504471	+	ERVL-MaLR
InformativeERV	3	81782774	81783453	-	ERVL
InformativeERV	3	81784510	81784847	-	ERVL-MaLR
InformativeERV	3	81860732	81861228	-	ERVK
InformativeERV	3	82207262	82207613	-	ERVL-MaLR
InformativeERV	3	83533450	83533550	+	ERVL-MaLR
InformativeERV	3	84078817	84079557	-	ERVK
InformativeERV	3	84316688	84317036	+	ERVK
InformativeERV	3	85981407	85981435	+	ERVL-MaLR
InformativeERV	3	85981435	85981754	+	ERVL-MaLR
InformativeERV	3	85981754	85981950	+	ERVL-MaLR
InformativeERV	3	85982238	85982279	+	ERVL-MaLR
InformativeERV	3	85987517	85987670	+	ERVL-MaLR
InformativeERV	3	86011102	86011331	+	ERVL-MaLR
InformativeERV	3	86011486	86011642	+	ERVL-MaLR
InformativeERV	3	86011747	86011866	+	ERVL-MaLR
InformativeERV	3	86023434	86023747	+	ERVL-MaLR
InformativeERV	3	86024482	86024782	+	ERVL-MaLR
InformativeERV	3	86025432	86025621	+	ERVL-MaLR
InformativeERV	3	86026086	86026618	+	ERV1
InformativeERV	3	86031891	86032216	+	ERVL-MaLR
InformativeERV	3	86032737	86032967	+	ERVL-MaLR
InformativeERV	3	86036857	86037172	+	ERVL-MaLR
InformativeERV	3	86042442	86042523	+	ERVK
InformativeERV	3	86064070	86064336	+	ERVL-MaLR
InformativeERV	3	86132688	86132772	+	ERVL
InformativeERV	3	86134724	86134850	-	ERVL
InformativeERV	3	86162833	86163298	-	ERVK
InformativeERV	3	86200293	86200444	-	ERVL-MaLR
InformativeERV	3	86200627	86201299	-	ERVL-MaLR
InformativeERV	3	86947202	86948113	+	ERVK
InformativeERV	3	87286029	87286877	-	ERVK
InformativeERV	3	87500310	87500647	+	ERVL-MaLR
InformativeERV	3	87607797	87608103	+	ERVK
InformativeERV	3	87825784	87825996	+	ERVK
InformativeERV	3	88180830	88180877	-	ERVL-MaLR
InformativeERV	3	88386926	88387165	-	ERVK
InformativeERV	3	88387282	88387293	-	ERVK
InformativeERV	3	88387432	88387726	-	ERVK
InformativeERV	3	88387726	88387937	-	ERVK
InformativeERV	3	88388121	88388532	-	ERVK
InformativeERV	3	88390941	88391344	-	ERVK
InformativeERV	3	88805989	88806384	+	ERVL-MaLR
InformativeERV	3	89374281	89374402	-	ERVL
InformativeERV	3	89970714	89970843	+	ERVL
InformativeERV	3	90325113	90325242	+	ERVL-MaLR
InformativeERV	3	90494430	90494642	-	ERVL
InformativeERV	3	90637758	90637921	-	ERVL-MaLR
InformativeERV	3	91198282	91198606	-	ERVK
InformativeERV	3	91254005	91254836	+	ERV1
InformativeERV	3	91278245	91278566	+	ERVK
InformativeERV	3	91278566	91282849	+	ERVK
InformativeERV	3	91521121	91521829	+	ERVL-MaLR
InformativeERV	3	92127285	92127467	+	ERVL-MaLR
InformativeERV	3	92690992	92691174	+	ERV1
InformativeERV	3	93342396	93342793	+	ERVK
InformativeERV	3	93365982	93367321	-	ERVK
InformativeERV	3	93591586	93591836	+	ERVL-MaLR
InformativeERV	3	93712556	93713467	-	ERVK
InformativeERV	3	93713467	93713766	-	ERVK
InformativeERV	3	93715370	93717258	-	ERVK
InformativeERV	3	93717424	93717828	-	ERVK
InformativeERV	3	93756246	93760639	-	ERVK
InformativeERV	3	94356427	94357050	+	ERVK
InformativeERV	3	94585222	94585303	-	ERVK
InformativeERV	3	94606192	94606539	-	ERVK
InformativeERV	3	94677065	94684702	+	ERV1
InformativeERV	3	94686956	94687340	-	ERVL-MaLR
InformativeERV	3	94746508	94750475	-	ERVK
InformativeERV	3	94750481	94750621	-	ERVL
InformativeERV	3	94750643	94750890	-	ERVK
InformativeERV	3	94751036	94751112	-	ERVK
InformativeERV	3	94751299	94751573	-	ERVK
InformativeERV	3	95024849	95025662	-	ERVK
InformativeERV	3	95142884	95143000	+	ERVL
InformativeERV	3	95396354	95400745	+	ERVK
InformativeERV	3	95638757	95638884	+	ERVL
InformativeERV	3	95954620	95954990	+	ERVK
InformativeERV	3	96309101	96309400	-	ERVL-MaLR
InformativeERV	3	96313465	96313896	-	ERVK
InformativeERV	3	96313896	96314827	-	ERVK
InformativeERV	3	96314818	96319763	-	ERVK
InformativeERV	3	96319761	96320141	-	ERVK
InformativeERV	3	96320144	96320576	-	ERVK
InformativeERV	3	96332845	96333015	+	ERVL-MaLR
InformativeERV	3	96465471	96465921	+	ERVL
InformativeERV	3	96487899	96488130	-	ERVK
InformativeERV	3	96488178	96488304	-	ERV1
InformativeERV	3	96492854	96493973	-	ERVK
InformativeERV	3	96493947	96494202	-	ERVK
InformativeERV	3	96506340	96506712	-	ERVL-MaLR
InformativeERV	3	96508209	96508640	-	ERVK
InformativeERV	3	96508640	96513739	-	ERVK
InformativeERV	3	96514264	96514535	-	ERVK
InformativeERV	3	96514533	96514876	-	ERVK
InformativeERV	3	96514879	96515310	-	ERVK
InformativeERV	3	96627907	96628118	-	ERVL-MaLR
InformativeERV	3	96795340	96795706	+	ERVL-MaLR
InformativeERV	3	97285743	97286104	-	ERVL-MaLR
InformativeERV	3	97316696	97316976	+	ERVL
InformativeERV	3	97364720	97365538	+	ERVK
InformativeERV	3	97456806	97457049	+	ERVL-MaLR
InformativeERV	3	97463340	97464629	+	ERVL-MaLR
InformativeERV	3	97478968	97479531	+	ERVK
InformativeERV	3	98244558	98244952	-	ERVK
InformativeERV	3	98348242	98348523	+	ERVL-MaLR
InformativeERV	3	99059738	99060085	-	ERVL-MaLR
InformativeERV	3	99862867	99863395	+	ERVK
InformativeERV	3	100311148	100312430	+	ERV1
InformativeERV	3	100752967	100753411	-	ERVL-MaLR
InformativeERV	3	100754624	100755113	-	ERVK
InformativeERV	3	100779167	100779371	-	ERVL-MaLR
InformativeERV	3	101329506	101329935	+	ERVL-MaLR
InformativeERV	3	101348150	101348341	+	ERVL-MaLR
InformativeERV	3	101495968	101496341	+	ERVK
InformativeERV	3	101622580	101622943	+	ERVL-MaLR
InformativeERV	3	101705558	101705659	-	ERVK
InformativeERV	3	101718335	101718598	-	ERVL-MaLR
InformativeERV	3	102079800	102079989	-	ERVL-MaLR
InformativeERV	3	103070177	103070509	+	ERVL
InformativeERV	3	103071633	103072596	+	ERVK
InformativeERV	3	103241023	103241133	+	ERVL-MaLR
InformativeERV	3	103368308	103370238	-	ERVL-MaLR
InformativeERV	3	103659058	103659379	+	ERVL
InformativeERV	3	104227745	104227997	+	ERVL
InformativeERV	3	104583817	104584377	-	ERVL
InformativeERV	3	104585516	104586018	-	ERVL
InformativeERV	3	104588189	104588593	-	ERVK
InformativeERV	3	104588593	104594993	-	ERVK
InformativeERV	3	104602590	104603818	+	ERVL-MaLR
InformativeERV	3	104711787	104712193	+	ERVL-MaLR
InformativeERV	3	104932473	104932548	+	ERVK
InformativeERV	3	104976936	104979040	-	ERVK
InformativeERV	3	105851630	105852231	-	ERVK
InformativeERV	3	106357059	106361520	+	ERVK
InformativeERV	3	107164887	107165100	+	ERVL-MaLR
InformativeERV	3	107271774	107272142	-	ERVL-MaLR
InformativeERV	3	107278273	107278671	-	ERVL
InformativeERV	3	107288367	107288653	-	ERVL
InformativeERV	3	107658468	107658556	-	ERVL-MaLR
InformativeERV	3	107659600	107659885	-	ERVK
InformativeERV	3	107659964	107660461	-	ERVK
InformativeERV	3	108243378	108245664	-	ERVK
InformativeERV	3	108246372	108246793	-	ERVK
InformativeERV	3	108917679	108918499	-	ERV1
InformativeERV	3	108923014	108923305	+	ERVL
InformativeERV	3	109031752	109031937	+	ERVL-MaLR
InformativeERV	3	110251211	110251587	-	ERVL
InformativeERV	3	110254802	110256007	+	ERVL-MaLR
InformativeERV	3	112139629	112140190	+	ERVK
InformativeERV	3	113090865	113097624	+	ERVK
InformativeERV	3	113633355	113634136	-	ERVL
InformativeERV	3	113678402	113678825	-	ERVL-MaLR
InformativeERV	3	114481603	114482091	-	ERVK
InformativeERV	3	114808339	114808945	-	ERVK
InformativeERV	3	115174648	115175023	+	ERVK
InformativeERV	3	115175640	115176241	+	ERVK
InformativeERV	3	115177461	115177645	+	ERV1
InformativeERV	3	115191828	115192220	-	ERVK
InformativeERV	3	115794739	115795017	-	ERVL-MaLR
InformativeERV	3	115878086	115878811	-	ERVK
InformativeERV	3	115880192	115881527	-	ERVL-MaLR
InformativeERV	3	115881527	115881897	-	ERVL-MaLR
InformativeERV	3	116873082	116873366	+	ERVL
InformativeERV	3	116873366	116873984	+	ERVL
InformativeERV	3	116874329	116875975	+	ERVL
InformativeERV	3	116876033	116876543	+	ERVL
InformativeERV	3	116876689	116877286	+	ERVL
InformativeERV	3	117093582	117094155	-	ERVK
InformativeERV	3	117148319	117148701	-	ERVL-MaLR
InformativeERV	3	117157375	117157554	-	ERVK
InformativeERV	3	117200570	117202224	+	ERVK
InformativeERV	3	117205147	117209854	+	ERVK
InformativeERV	3	117209854	117209980	+	ERVK
InformativeERV	3	119702628	119702971	+	ERVL-MaLR
InformativeERV	3	120326843	120331103	+	ERVK
InformativeERV	3	120976295	120976948	-	ERVK
InformativeERV	3	121040586	121041056	+	ERVK
InformativeERV	3	121551782	121552017	-	ERVL
InformativeERV	3	121861152	121862069	+	ERVK
InformativeERV	3	122018870	122019837	+	ERVL-MaLR
InformativeERV	3	122198566	122198893	+	ERV1
InformativeERV	3	122628570	122629097	-	ERVL-MaLR
InformativeERV	3	122657198	122657429	-	ERVK
InformativeERV	3	123264789	123265397	+	ERVL-MaLR
InformativeERV	3	123265402	123265631	+	ERVL-MaLR
InformativeERV	3	123265655	123265755	+	ERVL-MaLR
InformativeERV	3	123265979	123266181	+	ERVL-MaLR
InformativeERV	3	123266402	123266697	+	ERVL-MaLR
InformativeERV	3	126030444	126034809	+	ERVK
InformativeERV	3	126304540	126304815	-	ERVL-MaLR
InformativeERV	3	126511792	126512240	-	ERVK
InformativeERV	3	127040074	127040548	-	ERVK
InformativeERV	3	127202701	127203061	-	ERVL-MaLR
InformativeERV	3	127203383	127203759	-	ERVL-MaLR
InformativeERV	3	127228240	127228549	-	ERVL-MaLR
InformativeERV	3	127237967	127238400	-	ERVL-MaLR
InformativeERV	3	127254064	127254503	-	ERVL-MaLR
InformativeERV	3	127302203	127302524	-	ERVL-MaLR
InformativeERV	3	127324785	127324883	-	ERVL-MaLR
InformativeERV	3	127329249	127329554	-	ERVL-MaLR
InformativeERV	3	127342203	127342536	-	ERVL-MaLR
InformativeERV	3	127351729	127352129	-	ERVL-MaLR
InformativeERV	3	127368894	127368970	+	ERVL-MaLR
InformativeERV	3	127386087	127386628	-	ERVL
InformativeERV	3	127414953	127415288	-	ERVL-MaLR
InformativeERV	3	127422803	127422951	-	ERVL-MaLR
InformativeERV	3	127427911	127428089	-	ERVL-MaLR
InformativeERV	3	127440627	127440983	+	ERVL-MaLR
InformativeERV	3	127479224	127479394	-	ERVL-MaLR
InformativeERV	3	127951904	127952239	-	ERVL-MaLR
InformativeERV	3	128682578	128683094	-	ERVK
InformativeERV	3	129339914	129340307	-	ERVL-MaLR
InformativeERV	3	129342930	129343315	+	ERVL-MaLR
InformativeERV	3	129666557	129667194	+	ERVK
InformativeERV	3	129667195	129667633	+	ERVK
InformativeERV	3	129667748	129668171	+	ERVK
InformativeERV	3	129668339	129670227	+	ERVK
InformativeERV	3	129670803	129671812	+	ERVK
InformativeERV	3	129671835	129672134	+	ERVK
InformativeERV	3	129672134	129673049	+	ERVK
InformativeERV	3	130847553	130847871	-	ERVL-MaLR
InformativeERV	3	132651546	132652818	-	ERVL-MaLR
InformativeERV	3	132654253	132654635	-	ERVL-MaLR
InformativeERV	3	132654638	132654843	-	ERVL-MaLR
InformativeERV	3	132841189	132841549	+	ERVL-MaLR
InformativeERV	3	132853498	132853616	-	ERVL
InformativeERV	3	133298200	133298835	+	ERVK
InformativeERV	3	134204671	134205284	-	ERVK
InformativeERV	3	135116857	135117275	+	ERVL-MaLR
InformativeERV	3	135275658	135276643	-	ERVL
InformativeERV	3	135433849	135434257	-	ERVL
InformativeERV	3	135483299	135483368	-	ERV1
InformativeERV	3	135723811	135723997	+	ERV1
InformativeERV	3	135936695	135937203	-	ERVK
InformativeERV	3	136949641	136950013	+	ERVL-MaLR
InformativeERV	3	138209544	138210337	-	ERVK
InformativeERV	3	140611342	140612548	-	ERVL-MaLR
InformativeERV	3	141148123	141154591	+	ERVK
InformativeERV	3	142764945	142765053	-	ERVL
InformativeERV	3	144292510	144292896	+	ERVL-MaLR
InformativeERV	3	144601718	144602199	+	ERVK
InformativeERV	3	144609763	144609917	+	ERVK
InformativeERV	3	145629770	145630120	-	ERVL-MaLR
InformativeERV	3	145904474	145904855	-	ERVL-MaLR
InformativeERV	3	145909018	145910011	+	ERVK
InformativeERV	3	147116925	147117471	-	ERVK
InformativeERV	3	147199356	147199687	-	ERVL
InformativeERV	3	147655002	147655656	+	ERVK
InformativeERV	3	148201934	148202501	+	ERVL-MaLR
InformativeERV	3	148750512	148756896	+	ERVK
InformativeERV	3	149278961	149280544	+	ERVK
InformativeERV	3	150157276	150157794	+	ERVK
InformativeERV	3	151560297	151560734	-	ERVL-MaLR
InformativeERV	3	151601144	151601435	+	ERVL-MaLR
InformativeERV	3	152084776	152085963	-	ERVL-MaLR
InformativeERV	3	152342243	152342700	+	ERVK
InformativeERV	3	152675193	152675645	+	ERVL-MaLR
InformativeERV	3	152702507	152702917	+	ERVK
InformativeERV	3	154626058	154626479	-	ERVK
InformativeERV	3	155077974	155078375	-	ERVK
InformativeERV	3	155893146	155894834	-	ERVK
InformativeERV	3	156477318	156477937	-	ERVK
InformativeERV	3	157507321	157507823	-	ERVL
InformativeERV	3	157816338	157816930	-	ERVK
InformativeERV	3	158628280	158634748	+	ERVK
InformativeERV	3	158880830	158882682	+	ERVL
InformativeERV	3	159080452	159080825	+	ERVK
InformativeERV	3	159302027	159306264	+	ERVK
InformativeERV	3	159355659	159355982	-	ERVL-MaLR
InformativeERV	3	159355812	159356028	-	ERVL
InformativeERV	3	159542262	159542605	+	ERVL-MaLR
InformativeERV	4	3192537	3200204	-	ERVK
InformativeERV	4	3356145	3363715	-	ERV1
InformativeERV	4	3823508	3824348	-	ERVK
InformativeERV	4	3826846	3827121	-	ERVL-MaLR
InformativeERV	4	3897002	3897263	-	ERVL
InformativeERV	4	4237282	4237376	-	ERVK
InformativeERV	4	4237760	4242129	-	ERVK
InformativeERV	4	4797744	4798510	+	ERV1
InformativeERV	4	5184974	5191422	-	ERVK
InformativeERV	4	6156921	6161668	-	ERVK
InformativeERV	4	6518427	6518929	-	ERVK
InformativeERV	4	6533235	6533502	-	ERVL-MaLR
InformativeERV	4	6648342	6648734	-	ERVK
InformativeERV	4	6648737	6649189	-	ERVK
InformativeERV	4	7085683	7086007	+	ERVK
InformativeERV	4	7819953	7820283	+	ERVL-MaLR
InformativeERV	4	8117548	8118184	+	ERVK
InformativeERV	4	8118185	8118623	+	ERVK
InformativeERV	4	8118738	8119166	+	ERVK
InformativeERV	4	8119332	8121780	+	ERVK
InformativeERV	4	8121773	8123961	+	ERVK
InformativeERV	4	8872996	8873467	+	ERVK
InformativeERV	4	8877624	8877961	+	ERVL-MaLR
InformativeERV	4	8892056	8892854	+	ERV1
InformativeERV	4	9747322	9747702	+	ERVL-MaLR
InformativeERV	4	10032411	10033332	-	ERVK
InformativeERV	4	10429200	10433579	+	ERVK
InformativeERV	4	10433762	10433959	+	ERVK
InformativeERV	4	10434413	10438255	+	ERV1
InformativeERV	4	10449965	10452134	-	ERV1
InformativeERV	4	10972025	10972219	+	ERVL-MaLR
InformativeERV	4	10984739	10984938	-	ERVL-MaLR
InformativeERV	4	10985368	10985570	-	ERVL-MaLR
InformativeERV	4	11045310	11045512	+	ERVL
InformativeERV	4	11076626	11076724	-	ERVK
InformativeERV	4	11176469	11183871	-	ERV1
InformativeERV	4	11183873	11184450	-	ERV1
InformativeERV	4	11415790	11416658	-	ERVK
InformativeERV	4	11434024	11438718	-	ERVK
InformativeERV	4	11440375	11440728	+	ERVK
InformativeERV	4	11446123	11446477	+	ERVK
InformativeERV	4	11619826	11620420	+	ERVK
InformativeERV	4	11671229	11671546	-	ERVL
InformativeERV	4	11677661	11678993	+	ERVL-MaLR
InformativeERV	4	11822472	11822791	+	ERVL-MaLR
InformativeERV	4	12101312	12101708	+	ERVL-MaLR
InformativeERV	4	12133726	12137565	-	ERV1
InformativeERV	4	12180329	12181932	+	ERV1
InformativeERV	4	12182787	12182966	+	ERV1
InformativeERV	4	12666391	12666957	-	ERVK
InformativeERV	4	12694841	12695243	+	ERVK
InformativeERV	4	14288249	14288649	-	ERVL
InformativeERV	4	14290838	14291538	-	ERVK
InformativeERV	4	14473408	14473826	+	ERVL
InformativeERV	4	14798926	14799038	-	ERVL-MaLR
InformativeERV	4	14799061	14799236	-	ERVL-MaLR
InformativeERV	4	14800217	14800667	-	ERVL
InformativeERV	4	14801458	14801941	-	ERVL
InformativeERV	4	14804324	14804375	-	ERVL
InformativeERV	4	14861023	14861425	+	ERVL-MaLR
InformativeERV	4	15332581	15332820	-	ERV1
InformativeERV	4	16916400	16917034	-	ERVK
InformativeERV	4	17302699	17302961	-	ERV1
InformativeERV	4	19735453	19735585	-	ERVL
InformativeERV	4	21216350	21217451	+	ERVL-MaLR
InformativeERV	4	21228336	21228837	-	ERVK
InformativeERV	4	21230386	21230861	+	ERVK
InformativeERV	4	21233603	21234015	+	ERVL-MaLR
InformativeERV	4	21307129	21308340	+	ERVL-MaLR
InformativeERV	4	21600101	21601042	+	ERVL-MaLR
InformativeERV	4	21916988	21917475	+	ERVK
InformativeERV	4	21923458	21923861	+	ERV1
InformativeERV	4	22163762	22165055	-	ERVL-MaLR
InformativeERV	4	22636703	22637019	-	ERVL-MaLR
InformativeERV	4	23500206	23500382	-	ERVL-MaLR
InformativeERV	4	24606037	24606373	+	ERV1
InformativeERV	4	24888266	24893009	+	ERVK
InformativeERV	4	26083383	26084229	-	ERVK
InformativeERV	4	26184825	26190184	-	ERVL
InformativeERV	4	26743776	26744516	-	ERVL-MaLR
InformativeERV	4	27410465	27410658	-	ERVK
InformativeERV	4	27410810	27417180	-	ERVK
InformativeERV	4	27740839	27740950	-	ERVK
InformativeERV	4	28076382	28076578	+	ERVL-MaLR
InformativeERV	4	28114535	28114924	+	ERVL-MaLR
InformativeERV	4	31520201	31520804	+	ERVK
InformativeERV	4	31961090	31961444	-	ERVK
InformativeERV	4	32035794	32036065	-	ERVK
InformativeERV	4	32777770	32778333	+	ERVK
InformativeERV	4	32787156	32787597	+	ERV1
InformativeERV	4	32788610	32788738	+	ERVK
InformativeERV	4	32788738	32788864	+	ERVK
InformativeERV	4	32789186	32789343	+	ERVL-MaLR
InformativeERV	4	32791278	32796973	-	ERV1
InformativeERV	4	32965297	32965476	+	ERVL-MaLR
InformativeERV	4	33236712	33237249	-	ERVL-MaLR
InformativeERV	4	33535092	33536127	+	ERVL-MaLR
InformativeERV	4	34341588	34349145	-	ERV1
InformativeERV	4	34464265	34464551	+	ERVK
InformativeERV	4	35671685	35672597	+	ERVK
InformativeERV	4	37177147	37177455	-	ERVK
InformativeERV	4	37930852	37931519	-	ERVK
InformativeERV	4	38870431	38876857	+	ERVK
InformativeERV	4	38969934	38971007	-	ERVK
InformativeERV	4	39946760	39947146	-	ERVL-MaLR
InformativeERV	4	40284260	40284741	+	ERVL-MaLR
InformativeERV	4	40720522	40720633	-	ERVL
InformativeERV	4	40861808	40861953	+	ERVK
InformativeERV	4	41028604	41028740	-	ERVL
InformativeERV	4	41105070	41105178	-	ERVL
InformativeERV	4	41315129	41315585	+	ERV1
InformativeERV	4	43050129	43050338	+	ERVL
InformativeERV	4	43981647	43981769	+	ERVK
InformativeERV	4	43998376	43999162	-	ERVL-MaLR
InformativeERV	4	44003674	44003963	+	ERVK
InformativeERV	4	44122811	44123168	-	ERV1
InformativeERV	4	44240364	44240746	-	ERVK
InformativeERV	4	44516538	44517222	-	ERVK
InformativeERV	4	45383153	45383799	-	ERVK
InformativeERV	4	45383790	45387253	-	ERVK
InformativeERV	4	45556400	45556956	+	ERVK
InformativeERV	4	47005341	47005522	-	ERVL-MaLR
InformativeERV	4	47192100	47192314	-	ERVL-MaLR
InformativeERV	4	47322438	47322719	+	ERVL-MaLR
InformativeERV	4	48009465	48009749	+	ERVL-MaLR
InformativeERV	4	48516670	48517379	+	ERVK
InformativeERV	4	48517413	48518323	+	ERVK
InformativeERV	4	48518445	48518537	+	ERVK
InformativeERV	4	48682896	48683417	-	ERVK
InformativeERV	4	48805655	48806465	+	ERVK
InformativeERV	4	48971494	48972772	-	ERV1
InformativeERV	4	49479313	49480719	-	ERVK
InformativeERV	4	49480719	49481136	-	ERVK
InformativeERV	4	49616886	49617162	-	ERVL-MaLR
InformativeERV	4	49854084	49854572	-	ERVL
InformativeERV	4	49959602	49960034	-	ERV1
InformativeERV	4	50377485	50378040	-	ERVK
InformativeERV	4	50463952	50464075	-	ERVK
InformativeERV	4	50502259	50503466	-	ERVK
InformativeERV	4	50919362	50919734	+	ERVK
InformativeERV	4	52059517	52060034	-	ERV1
InformativeERV	4	52329691	52330228	+	ERV1
InformativeERV	4	52811144	52811574	+	ERVL-MaLR
InformativeERV	4	52890718	52891991	-	ERVK
InformativeERV	4	54860659	54861022	-	ERVL-MaLR
InformativeERV	4	54934475	54934886	-	ERVL-MaLR
InformativeERV	4	54937273	54938094	+	ERVL-MaLR
InformativeERV	4	55308704	55309218	+	ERVK
InformativeERV	4	55309218	55310298	+	ERVK
InformativeERV	4	55313464	55315661	+	ERVK
InformativeERV	4	55315661	55316175	+	ERVK
InformativeERV	4	55319292	55319487	+	ERVL-MaLR
InformativeERV	4	55340586	55340958	-	ERVL-MaLR
InformativeERV	4	55401310	55401650	+	ERVL-MaLR
InformativeERV	4	55838343	55838719	+	ERVL-MaLR
InformativeERV	4	55895960	55896463	-	ERVL-MaLR
InformativeERV	4	56181273	56181556	-	ERVL-MaLR
InformativeERV	4	57394005	57394336	+	ERVL-MaLR
InformativeERV	4	57916840	57917192	-	ERVL-MaLR
InformativeERV	4	58242515	58242983	-	ERVL
InformativeERV	4	58680933	58681627	+	ERVK
InformativeERV	4	59234957	59235137	+	ERVL
InformativeERV	4	59269151	59269514	-	ERVL-MaLR
InformativeERV	4	59931732	59932098	+	ERVL-MaLR
InformativeERV	4	60033186	60033850	-	ERVK
InformativeERV	4	60181751	60182332	+	ERVK
InformativeERV	4	60385692	60390469	+	ERVK
InformativeERV	4	61843547	61843950	+	ERVK
InformativeERV	4	61910134	61911308	+	ERV1
InformativeERV	4	61966249	61966389	+	ERVK
InformativeERV	4	62058815	62061417	+	ERVK
InformativeERV	4	62073226	62075008	-	ERVK
InformativeERV	4	62105019	62108163	-	ERV1
InformativeERV	4	62127910	62134226	-	ERVK
InformativeERV	4	62472468	62473196	+	ERVK
InformativeERV	4	62867306	62868295	-	ERVK
InformativeERV	4	63723486	63724359	+	ERVK
InformativeERV	4	63876892	63877234	-	ERVL-MaLR
InformativeERV	4	67257458	67257936	-	ERVK
InformativeERV	4	67607206	67607887	+	ERVK
InformativeERV	4	69495854	69496310	-	ERVK
InformativeERV	4	69682222	69682601	-	ERVL-MaLR
InformativeERV	4	70423173	70423541	+	ERVL-MaLR
InformativeERV	4	70631106	70631440	-	ERVL-MaLR
InformativeERV	4	71941477	71941874	+	ERVK
InformativeERV	4	72101485	72103650	-	ERVL
InformativeERV	4	72112748	72113647	-	ERVK
InformativeERV	4	73186568	73192912	-	ERVK
InformativeERV	4	73338961	73339325	-	ERVL-MaLR
InformativeERV	4	73813430	73814073	-	ERVK
InformativeERV	4	74238790	74239544	-	ERVK
InformativeERV	4	74629618	74630366	+	ERVL-MaLR
InformativeERV	4	75067487	75075045	+	ERV1
InformativeERV	4	75192927	75193268	+	ERVK
InformativeERV	4	75231026	75231575	+	ERVK
InformativeERV	4	75484271	75484453	-	ERVK
InformativeERV	4	79561205	79563946	+	ERVK
InformativeERV	4	79884962	79885361	-	ERV1
InformativeERV	4	81000493	81001048	+	ERV1
InformativeERV	4	81786348	81786945	+	ERVL
InformativeERV	4	81946907	81947306	+	ERVL-MaLR
InformativeERV	4	83183967	83184472	+	ERVK
InformativeERV	4	83502548	83502754	-	ERVL-MaLR
InformativeERV	4	83508229	83508622	-	ERVL-MaLR
InformativeERV	4	83509957	83510142	-	ERVL-MaLR
InformativeERV	4	84718515	84718846	-	ERVL-MaLR
InformativeERV	4	85144555	85145303	+	ERVK
InformativeERV	4	85922382	85923117	-	ERVK
InformativeERV	4	86569140	86570005	+	ERVK
InformativeERV	4	86573506	86573913	-	ERVK
InformativeERV	4	86573977	86574306	-	ERVK
InformativeERV	4	86710324	86711351	+	ERVK
InformativeERV	4	86743698	86743860	+	ERVL-MaLR
InformativeERV	4	87338646	87338787	+	ERVL-MaLR
InformativeERV	4	87338790	87338902	+	ERVL-MaLR
InformativeERV	4	87552291	87552706	-	ERVL-MaLR
InformativeERV	4	87601992	87602140	-	ERVL-MaLR
InformativeERV	4	87759528	87760077	-	ERVK
InformativeERV	4	88687250	88687353	-	ERVK
InformativeERV	4	88747734	88748304	-	ERV1
InformativeERV	4	88748304	88748534	-	ERVK
InformativeERV	4	88764209	88764707	-	ERVK
InformativeERV	4	88770436	88770707	-	ERVK
InformativeERV	4	88870235	88871317	-	ERVK
InformativeERV	4	89185551	89191964	+	ERVK
InformativeERV	4	89473498	89474375	+	ERVL-MaLR
InformativeERV	4	90266658	90270489	+	ERVK
InformativeERV	4	91725815	91726218	+	ERVL-MaLR
InformativeERV	4	91874354	91875268	-	ERVK
InformativeERV	4	92611386	92613333	+	ERVK
InformativeERV	4	94609682	94610396	+	ERVK
InformativeERV	4	94695495	94695857	+	ERV1
InformativeERV	4	94898238	94898602	+	ERVK
InformativeERV	4	94932458	94932925	-	ERVK
InformativeERV	4	94935421	94935643	+	ERVK
InformativeERV	4	95254684	95262236	+	ERV1
InformativeERV	4	96175260	96177966	-	ERV1
InformativeERV	4	96795884	96796318	-	ERVK
InformativeERV	4	97530669	97532099	+	ERVK
InformativeERV	4	99125568	99126087	-	ERVK
InformativeERV	4	99186536	99187058	-	ERVL-MaLR
InformativeERV	4	99190807	99191257	-	ERVK
InformativeERV	4	99462970	99463380	-	ERVL-MaLR
InformativeERV	4	101960057	101960330	-	ERV1
InformativeERV	4	102654635	102655080	-	ERVL
InformativeERV	4	103029840	103030360	+	ERVK
InformativeERV	4	105762689	105762794	-	ERVL
InformativeERV	4	105780830	105781241	+	ERVL-MaLR
InformativeERV	4	107420855	107421020	+	ERVL
InformativeERV	4	107638034	107638162	+	ERVL
InformativeERV	4	107687571	107687653	+	ERVL
InformativeERV	4	108811175	108811697	-	ERVK
InformativeERV	4	109233505	109233787	-	ERV1
InformativeERV	4	109966958	109967010	-	ERVL-MaLR
InformativeERV	4	109972069	109972238	+	ERVK
InformativeERV	4	111834175	111837393	-	ERVK
InformativeERV	4	111837391	111838593	-	ERVK
InformativeERV	4	112199949	112205028	+	ERVK
InformativeERV	4	112352314	112356666	-	ERVK
InformativeERV	4	113327232	113327579	-	ERVK
InformativeERV	4	114018647	114019066	+	ERVK
InformativeERV	4	114332821	114333427	-	ERVK
InformativeERV	4	114811628	114812976	-	ERVL-MaLR
InformativeERV	4	114954813	114955205	-	ERVL-MaLR
InformativeERV	4	115369541	115369889	+	ERVK
InformativeERV	4	115371815	115378225	-	ERVK
InformativeERV	4	115654758	115654911	-	ERV1
InformativeERV	4	115655448	115655743	-	ERV1
InformativeERV	4	115655982	115656264	-	ERV1
InformativeERV	4	115825400	115825509	+	ERVL
InformativeERV	4	116063552	116064357	+	ERVK
InformativeERV	4	116632926	116632972	-	ERVK
InformativeERV	4	117092985	117093116	+	ERVL
InformativeERV	4	117192477	117198858	+	ERVK
InformativeERV	4	117515754	117516459	-	ERVK
InformativeERV	4	117775185	117775680	-	ERVK
InformativeERV	4	117776917	117777383	-	ERVL
InformativeERV	4	117791037	117791634	+	ERV1
InformativeERV	4	118759869	118760163	-	ERVK
InformativeERV	4	118760844	118761126	-	ERVK
InformativeERV	4	118897470	118897866	-	ERVL-MaLR
InformativeERV	4	119146762	119147916	+	ERVL
InformativeERV	4	119271308	119271644	-	ERVL-MaLR
InformativeERV	4	119643488	119643717	+	ERVL-MaLR
InformativeERV	4	121140128	121140736	-	ERVK
InformativeERV	4	121140732	121140924	-	ERVK
InformativeERV	4	121141069	121141993	-	ERVK
InformativeERV	4	122400314	122404694	-	ERVK
InformativeERV	4	122490821	122491013	+	ERVK
InformativeERV	4	123096589	123096653	+	ERVK
InformativeERV	4	123096798	123097090	+	ERVK
InformativeERV	4	123168969	123169529	+	ERVK
InformativeERV	4	123721691	123722460	-	ERVK
InformativeERV	4	123724285	123724782	+	ERVK
InformativeERV	4	123724787	123724850	+	ERVK
InformativeERV	4	123724856	123729864	+	ERVK
InformativeERV	4	124353836	124354996	-	ERVK
InformativeERV	4	124355008	124358294	-	ERVK
InformativeERV	4	124541565	124541679	-	ERVL-MaLR
InformativeERV	4	124541832	124542008	-	ERVL-MaLR
InformativeERV	4	124557217	124557635	-	ERVL
InformativeERV	4	124599493	124599718	-	ERV1
InformativeERV	4	124640929	124641132	+	ERVL-MaLR
InformativeERV	4	124878822	124879272	-	ERVK
InformativeERV	4	125078573	125078859	-	ERVL-MaLR
InformativeERV	4	125078859	125080376	-	ERVL-MaLR
InformativeERV	4	125080403	125080675	-	ERVL-MaLR
InformativeERV	4	126664296	126664959	+	ERVK
InformativeERV	4	126995948	126996306	+	ERVL-MaLR
InformativeERV	4	127072366	127072548	-	ERVK
InformativeERV	4	127072551	127072979	-	ERVK
InformativeERV	4	127074323	127074779	-	ERVL
InformativeERV	4	127427507	127427710	+	ERVL-MaLR
InformativeERV	4	127465003	127466142	+	ERVL-MaLR
InformativeERV	4	127523592	127523933	-	ERVL-MaLR
InformativeERV	4	128577849	128578468	-	ERVK
InformativeERV	4	129089420	129089577	+	ERVL-MaLR
InformativeERV	4	129284556	129285067	-	ERVK
InformativeERV	4	130642161	130642173	-	ERV1
InformativeERV	4	131189986	131190890	-	ERVK
InformativeERV	4	131575992	131576496	-	ERVL
InformativeERV	4	132161037	132161473	+	ERVK
InformativeERV	4	132447092	132447213	+	ERVL
InformativeERV	4	132630847	132631272	-	ERVK
InformativeERV	4	132632213	132632561	-	ERVL-MaLR
InformativeERV	4	132633459	132633637	-	ERVK
InformativeERV	4	132767732	132767849	+	ERV1
InformativeERV	4	132844886	132846770	+	ERVL-MaLR
InformativeERV	4	132926928	132926999	+	ERVK
InformativeERV	4	133287667	133287769	-	ERVL
InformativeERV	4	133656313	133656444	-	ERVL
InformativeERV	4	133905641	133905763	-	ERVL-MaLR
InformativeERV	4	133936865	133937395	-	ERVK
InformativeERV	4	133937402	133937866	-	ERVK
InformativeERV	4	133953393	133954327	-	ERVK
InformativeERV	4	133954575	133954728	-	ERVL
InformativeERV	4	133956425	133956846	+	ERVK
InformativeERV	4	133959460	133960333	-	ERVK
InformativeERV	4	133961278	133961725	-	ERV1
InformativeERV	4	134432962	134433358	+	ERVL-MaLR
InformativeERV	4	134437327	134437612	-	ERVL-MaLR
InformativeERV	4	134921044	134921241	-	ERV1
InformativeERV	4	134921509	134921846	-	ERV1
InformativeERV	4	135713726	135714295	+	ERVK
InformativeERV	4	135754865	135754938	+	ERVL-MaLR
InformativeERV	4	135755017	135755437	+	ERVL-MaLR
InformativeERV	4	136106215	136106407	-	ERVL-MaLR
InformativeERV	4	137378319	137378627	-	ERVL-MaLR
InformativeERV	4	137810490	137810647	+	ERVL
InformativeERV	4	138433509	138433632	-	ERVL
InformativeERV	4	138917897	138918269	+	ERVL-MaLR
InformativeERV	4	139144354	139144433	+	ERVL
InformativeERV	4	139190156	139190544	-	ERVL
InformativeERV	4	139331437	139331609	-	ERVK
InformativeERV	4	139338053	139338106	+	ERV1
InformativeERV	4	139955052	139957841	+	ERVK
InformativeERV	4	140018223	140020263	+	ERVL
InformativeERV	4	141208082	141208880	-	ERVK
InformativeERV	4	141208872	141209083	-	ERVK
InformativeERV	4	141209551	141210115	-	ERVK
InformativeERV	4	141210115	141210591	-	ERVK
InformativeERV	4	141554905	141555422	+	ERVK
InformativeERV	4	142093605	142093721	+	ERVL-MaLR
InformativeERV	4	142245970	142246027	-	ERVL-MaLR
InformativeERV	4	142288563	142289020	-	ERVK
InformativeERV	4	142388851	142388975	-	ERVK
InformativeERV	4	142394916	142395246	-	ERVL-MaLR
InformativeERV	4	142405389	142405762	-	ERVL-MaLR
InformativeERV	4	142454955	142455139	-	ERVL
InformativeERV	4	143304177	143304398	+	ERVL
InformativeERV	4	143304791	143304881	+	ERVL
InformativeERV	4	143316472	143316629	-	ERVL-MaLR
InformativeERV	4	143324155	143324981	+	ERV1
InformativeERV	4	143481913	143483812	-	ERVL
InformativeERV	4	143638050	143640125	-	ERV1
InformativeERV	4	143775465	143777525	-	ERVK
InformativeERV	4	143788215	143788573	+	ERVK
InformativeERV	4	144414108	144414208	+	ERVL-MaLR
InformativeERV	4	144468360	144468687	+	ERVL
InformativeERV	4	144966845	144967118	-	ERVL
InformativeERV	4	144968132	144969118	-	ERVL-MaLR
InformativeERV	4	144969463	144969851	-	ERVL-MaLR
InformativeERV	4	145408200	145408765	+	ERVK
InformativeERV	4	145561675	145562196	-	ERVK
InformativeERV	4	145583067	145583626	+	ERVK
InformativeERV	4	145634213	145634372	+	ERVK
InformativeERV	4	145829974	145830071	+	ERVL
InformativeERV	4	146429064	146429134	+	ERVK
InformativeERV	4	146429128	146429499	+	ERVK
InformativeERV	4	146443755	146444095	+	ERVL-MaLR
InformativeERV	4	146444836	146445046	+	ERVK
InformativeERV	4	146448115	146448370	+	ERV1
InformativeERV	4	146484233	146484330	+	ERVL-MaLR
InformativeERV	4	146484367	146484556	+	ERVL
InformativeERV	4	146492152	146493005	-	ERVK
InformativeERV	4	146498189	146498321	+	ERVK
InformativeERV	4	146498389	146498650	+	ERVK
InformativeERV	4	146499373	146499996	+	ERVK
InformativeERV	4	146500000	146500191	+	ERVK
InformativeERV	4	146923854	146924194	-	ERVL-MaLR
InformativeERV	4	146925981	146926770	-	ERVK
InformativeERV	4	146936447	146936585	+	ERVL-MaLR
InformativeERV	4	146936828	146937406	+	ERV1
InformativeERV	4	146937406	146940954	+	ERV1
InformativeERV	4	147219403	147226971	+	ERV1
InformativeERV	4	147233669	147233905	-	ERVK
InformativeERV	4	147269077	147270729	+	ERVK
InformativeERV	4	147400447	147401454	-	ERVK
InformativeERV	4	147445793	147446057	+	ERVK
InformativeERV	4	147446741	147447536	+	ERVK
InformativeERV	4	147453376	147453472	+	ERVK
InformativeERV	4	147459122	147459192	+	ERVK
InformativeERV	4	147459186	147459583	+	ERVK
InformativeERV	4	147467650	147472960	-	ERVK
InformativeERV	4	147486050	147486280	-	ERV1
InformativeERV	4	147486365	147488216	-	ERV1
InformativeERV	4	147488307	147488943	-	ERV1
InformativeERV	4	147490267	147490376	-	ERV1
InformativeERV	4	147515837	147516149	+	ERVL
InformativeERV	4	147523790	147523988	+	ERVK
InformativeERV	4	147529857	147530466	+	ERVL
InformativeERV	4	147549718	147550038	+	ERVK
InformativeERV	4	147550959	147551641	+	ERVK
InformativeERV	4	147811399	147812155	-	ERVK
InformativeERV	4	148421441	148421545	-	ERVL-MaLR
InformativeERV	4	148597347	148597681	-	ERVL
InformativeERV	4	148598814	148598957	+	ERVK
InformativeERV	4	148599449	148599730	+	ERVK
InformativeERV	4	149146458	149147407	+	ERVK
[truncated: 6,166 more rows]

## Sheet: SFig.3h
Group	Chromosome	Start	End	Probe Strand	Length
Dnmt3a/b DKO UpregulatedERV	3	10453152	10455714	+	2562
Dnmt3a/b DKO UpregulatedERV	3	55578425	55585968	-	7543
Dnmt3a/b DKO UpregulatedERV	3	93712556	93713467	-	911
Dnmt3a/b DKO UpregulatedERV	3	93715370	93717258	-	1888
Dnmt3a/b DKO UpregulatedERV	3	96492854	96493973	-	1119
Dnmt3a/b DKO UpregulatedERV	5	8463604	8464642	+	1038
Dnmt3a/b DKO UpregulatedERV	5	72563192	72563700	+	508
Dnmt3a/b DKO UpregulatedERV	5	72565736	72571061	+	5325
Dnmt3a/b DKO UpregulatedERV	5	73946182	73946846	+	664
Dnmt3a/b DKO UpregulatedERV	5	73948764	73949230	+	466
Dnmt3a/b DKO UpregulatedERV	8	3346676	3346992	-	316
Dnmt3a/b DKO UpregulatedERV	8	72228569	72231526	-	2957
Dnmt3a/b DKO UpregulatedERV	8	72231963	72232613	-	650
Dnmt3a/b DKO UpregulatedERV	9	3389786	3390131	+	345
Dnmt3a/b DKO UpregulatedERV	10	99549580	99551023	-	1443
Dnmt3a/b DKO UpregulatedERV	10	129214083	129215926	+	1843
Dnmt3a/b DKO UpregulatedERV	11	29124893	29126164	+	1271
Dnmt3a/b DKO UpregulatedERV	12	23158385	23162754	+	4369
Dnmt3a/b DKO UpregulatedERV	13	13544005	13544420	+	415
Dnmt3a/b DKO UpregulatedERV	13	13544420	13544812	+	392
Dnmt3a/b DKO UpregulatedERV	13	80702691	80705214	+	2523
Dnmt3a/b DKO UpregulatedERV	16	31542079	31542432	-	353
Dnmt3a/b DKO UpregulatedERV	16	31557509	31557979	-	470
InformativeERV	1	3798710	3799047	-	337
InformativeERV	1	3799047	3799145	-	98
InformativeERV	1	3799522	3803912	-	4390
InformativeERV	1	3977540	3980492	+	2952
InformativeERV	1	3984251	3985340	-	1089
InformativeERV	1	4628873	4629723	-	850
InformativeERV	1	4694609	4695452	-	843
InformativeERV	1	4753250	4754153	+	903
InformativeERV	1	4802018	4802536	-	518
InformativeERV	1	4901079	4901384	+	305
InformativeERV	1	4906647	4907126	+	479
InformativeERV	1	5464344	5465868	-	1524
InformativeERV	1	5677076	5681433	+	4357
InformativeERV	1	5681579	5681816	+	237
InformativeERV	1	5681816	5681910	+	94
InformativeERV	1	5941045	5941524	+	479
InformativeERV	1	5982782	5984268	+	1486
InformativeERV	1	6010309	6013102	-	2793
InformativeERV	1	6430717	6437148	-	6431
InformativeERV	1	6877252	6877561	+	309
InformativeERV	1	7051419	7051929	+	510
InformativeERV	1	7293761	7295420	+	1659
InformativeERV	1	7314672	7315013	-	341
InformativeERV	1	7320863	7320962	-	99
InformativeERV	1	7349688	7352531	-	2843
InformativeERV	1	7352526	7354996	-	2470
InformativeERV	1	7371347	7371427	-	80
InformativeERV	1	7371585	7371954	-	369
InformativeERV	1	7373168	7374123	-	955
InformativeERV	1	7375838	7376169	-	331
InformativeERV	1	7382972	7383168	-	196
InformativeERV	1	7394476	7394675	-	199
InformativeERV	1	7476910	7481296	+	4386
InformativeERV	1	7481776	7482097	+	321
InformativeERV	1	7499144	7499565	+	421
InformativeERV	1	7529058	7529354	+	296
InformativeERV	1	7529629	7529915	+	286
InformativeERV	1	7564201	7564997	+	796
InformativeERV	1	7567791	7567956	+	165
InformativeERV	1	7615890	7620270	+	4380
InformativeERV	1	7739557	7742061	-	2504
InformativeERV	1	7942985	7949514	+	6529
InformativeERV	1	8067884	8068241	+	357
InformativeERV	1	8068243	8069881	+	1638
InformativeERV	1	8156541	8162909	+	6368
InformativeERV	1	9474672	9474897	+	225
InformativeERV	1	9518020	9518520	-	500
InformativeERV	1	9524258	9525043	-	785
InformativeERV	1	9528449	9528798	-	349
InformativeERV	1	9535401	9535918	-	517
InformativeERV	1	9771841	9771896	+	55
InformativeERV	1	10303787	10304665	+	878
InformativeERV	1	10778973	10779616	-	643
InformativeERV	1	10798883	10800001	-	1118
InformativeERV	1	10800002	10800317	-	315
InformativeERV	1	10816870	10817189	-	319
InformativeERV	1	10817189	10817277	-	88
InformativeERV	1	10817669	10822061	-	4392
InformativeERV	1	12037957	12038485	+	528
InformativeERV	1	12196247	12196721	-	474
InformativeERV	1	13550860	13557337	+	6477
InformativeERV	1	13600371	13600748	-	377
InformativeERV	1	13607920	13608240	-	320
InformativeERV	1	13616954	13619861	-	2907
InformativeERV	1	13621065	13621966	-	901
InformativeERV	1	13621968	13622375	-	407
InformativeERV	1	13756062	13756409	+	347
InformativeERV	1	13815216	13816879	+	1663
InformativeERV	1	14132685	14133548	+	863
InformativeERV	1	14362985	14363659	+	674
InformativeERV	1	15073512	15074969	+	1457
InformativeERV	1	15774247	15775067	+	820
InformativeERV	1	15775213	15775704	+	491
InformativeERV	1	15802892	15803233	-	341
InformativeERV	1	15850986	15851090	+	104
InformativeERV	1	15918471	15919470	+	999
InformativeERV	1	15919467	15920099	+	632
InformativeERV	1	15920099	15920609	+	510
InformativeERV	1	15965867	15966415	+	548
InformativeERV	1	15967428	15970362	+	2934
InformativeERV	1	15987765	15988135	+	370
InformativeERV	1	16004539	16004627	+	88
InformativeERV	1	16008528	16008856	+	328
InformativeERV	1	16014924	16015233	+	309
InformativeERV	1	16015858	16016941	+	1083
InformativeERV	1	16019119	16019733	+	614
InformativeERV	1	16019735	16020633	+	898
InformativeERV	1	16021701	16023574	+	1873
InformativeERV	1	16094536	16094838	-	302
InformativeERV	1	16098453	16098771	-	318
InformativeERV	1	16543473	16543889	-	416
InformativeERV	1	16546937	16547340	-	403
InformativeERV	1	16552964	16553958	-	994
InformativeERV	1	16883003	16883811	+	808
InformativeERV	1	16937587	16941975	-	4388
InformativeERV	1	16943959	16945173	-	1214
InformativeERV	1	17124513	17124832	+	319
InformativeERV	1	17209448	17209621	-	173
InformativeERV	1	17223210	17227603	-	4393
InformativeERV	1	17227603	17227940	-	337
InformativeERV	1	17526094	17526597	-	503
InformativeERV	1	17670241	17673401	-	3160
InformativeERV	1	18748920	18750221	-	1301
InformativeERV	1	20829936	20830116	+	180
InformativeERV	1	20838611	20838754	-	143
InformativeERV	1	20849726	20850039	-	313
InformativeERV	1	20859182	20859648	-	466
InformativeERV	1	20993563	20993935	-	372
InformativeERV	1	21093779	21094094	-	315
InformativeERV	1	21123292	21123717	-	425
InformativeERV	1	21188052	21188434	-	382
InformativeERV	1	21969141	21969439	+	298
InformativeERV	1	22121639	22122145	-	506
InformativeERV	1	23264745	23264824	+	79
InformativeERV	1	23956383	23956567	+	184
InformativeERV	1	24619913	24620836	+	923
InformativeERV	1	24628466	24629650	+	1184
InformativeERV	1	25887875	25888286	-	411
InformativeERV	1	26033858	26034073	+	215
InformativeERV	1	26113084	26113450	-	366
InformativeERV	1	26407175	26408056	-	881
InformativeERV	1	26471505	26475872	-	4367
InformativeERV	1	26979385	26980355	-	970
InformativeERV	1	27180503	27186893	+	6390
InformativeERV	1	27361310	27362096	+	786
InformativeERV	1	28405162	28406339	-	1177
InformativeERV	1	29655024	29657604	+	2580
InformativeERV	1	30083665	30091118	-	7453
InformativeERV	1	30298855	30300023	+	1168
InformativeERV	1	31063510	31063612	-	102
InformativeERV	1	31317658	31318322	-	664
InformativeERV	1	33716896	33717267	-	371
InformativeERV	1	33917836	33918162	+	326
InformativeERV	1	33920082	33920255	+	173
InformativeERV	1	33920285	33920405	+	120
InformativeERV	1	33927257	33927488	+	231
InformativeERV	1	33952606	33952957	+	351
InformativeERV	1	33953952	33954244	+	292
InformativeERV	1	33954457	33954781	+	324
InformativeERV	1	33960492	33960714	+	222
InformativeERV	1	33974631	33974732	+	101
InformativeERV	1	34351016	34351369	+	353
InformativeERV	1	34427629	34428916	-	1287
InformativeERV	1	34667030	34667396	-	366
InformativeERV	1	35273242	35274177	+	935
InformativeERV	1	35370453	35370852	+	399
InformativeERV	1	35657896	35658320	-	424
InformativeERV	1	35971543	35971897	-	354
InformativeERV	1	35988555	35988779	-	224
InformativeERV	1	36010875	36011203	+	328
InformativeERV	1	36136435	36136716	-	281
InformativeERV	1	36283808	36283971	+	163
InformativeERV	1	36418853	36419172	-	319
InformativeERV	1	36687850	36688135	+	285
InformativeERV	1	37023875	37024255	+	380
InformativeERV	1	37279181	37282093	-	2912
InformativeERV	1	39655415	39655630	+	215
InformativeERV	1	40893281	40893608	+	327
InformativeERV	1	41071254	41073695	+	2441
InformativeERV	1	41246447	41247339	+	892
InformativeERV	1	42941705	42942066	-	361
InformativeERV	1	43273164	43273637	-	473
InformativeERV	1	43284478	43284875	-	397
InformativeERV	1	43880759	43881006	-	247
InformativeERV	1	44938930	44939336	-	406
InformativeERV	1	45268545	45269078	+	533
InformativeERV	1	45269314	45269863	+	549
InformativeERV	1	45546212	45546726	+	514
InformativeERV	1	45731381	45733900	-	2519
InformativeERV	1	45846423	45846859	+	436
InformativeERV	1	46065987	46066515	+	528
InformativeERV	1	46408934	46409959	+	1025
InformativeERV	1	47726021	47726417	-	396
InformativeERV	1	47787566	47788431	+	865
InformativeERV	1	47957232	47957888	-	656
InformativeERV	1	48000684	48000867	+	183
InformativeERV	1	48571667	48572612	+	945
InformativeERV	1	48974973	48980022	+	5049
InformativeERV	1	49223730	49224226	+	496
InformativeERV	1	49826298	49827092	+	794
InformativeERV	1	51400474	51401330	-	856
InformativeERV	1	51404288	51404646	-	358
InformativeERV	1	51406176	51406680	+	504
InformativeERV	1	51408966	51409371	-	405
InformativeERV	1	51410021	51410528	-	507
InformativeERV	1	52380903	52381246	+	343
InformativeERV	1	52428163	52428423	-	260
InformativeERV	1	52428513	52428639	-	126
InformativeERV	1	52431543	52432120	-	577
InformativeERV	1	52820689	52822354	+	1665
InformativeERV	1	52839714	52840059	-	345
InformativeERV	1	53150548	53151272	-	724
InformativeERV	1	54385845	54386443	-	598
InformativeERV	1	54570166	54570734	+	568
InformativeERV	1	55771147	55772448	-	1301
InformativeERV	1	57012519	57013065	+	546
InformativeERV	1	57216538	57217257	+	719
InformativeERV	1	57350683	57350807	-	124
InformativeERV	1	57351950	57352471	-	521
InformativeERV	1	57359183	57359348	-	165
InformativeERV	1	57359900	57360237	-	337
InformativeERV	1	57364610	57364988	-	378
InformativeERV	1	57422579	57422852	+	273
InformativeERV	1	57592802	57592920	-	118
InformativeERV	1	58382941	58383261	-	320
InformativeERV	1	58426537	58427300	+	763
InformativeERV	1	58641194	58646596	+	5402
InformativeERV	1	58704388	58705660	+	1272
InformativeERV	1	59038776	59040899	-	2123
InformativeERV	1	59489295	59489643	+	348
InformativeERV	1	60067123	60067736	-	613
InformativeERV	1	60068306	60068568	-	262
InformativeERV	1	60155755	60155878	+	123
InformativeERV	1	60161156	60161440	+	284
InformativeERV	1	60174840	60175332	-	492
InformativeERV	1	60653142	60653600	-	458
InformativeERV	1	61490459	61491005	-	546
InformativeERV	1	62854215	62854291	-	76
InformativeERV	1	62854294	62854562	-	268
InformativeERV	1	62912925	62913091	+	166
InformativeERV	1	63231297	63233059	+	1762
InformativeERV	1	63320835	63322998	-	2163
InformativeERV	1	64143402	64143625	+	223
InformativeERV	1	64528407	64528761	-	354
InformativeERV	1	64529213	64529238	-	25
InformativeERV	1	64529374	64529584	-	210
InformativeERV	1	64624443	64624641	-	198
InformativeERV	1	64677093	64677442	-	349
InformativeERV	1	64959614	64959926	-	312
InformativeERV	1	65003642	65004035	+	393
InformativeERV	1	65277315	65278019	+	704
InformativeERV	1	65432128	65432574	-	446
InformativeERV	1	65464665	65466033	+	1368
InformativeERV	1	65466481	65467024	+	543
InformativeERV	1	67931456	67932130	-	674
InformativeERV	1	69185703	69185903	+	200
InformativeERV	1	69712898	69713546	+	648
InformativeERV	1	69747478	69747824	-	346
InformativeERV	1	71010247	71010824	-	577
InformativeERV	1	71667479	71668164	+	685
InformativeERV	1	71703336	71704173	+	837
InformativeERV	1	72016671	72017120	+	449
InformativeERV	1	72089153	72089710	+	557
InformativeERV	1	72125893	72132410	-	6517
InformativeERV	1	72240305	72240806	-	501
InformativeERV	1	72248108	72248398	+	290
InformativeERV	1	72248400	72248456	+	56
InformativeERV	1	72248456	72248790	+	334
InformativeERV	1	73693217	73693551	+	334
InformativeERV	1	74705334	74705523	+	189
InformativeERV	1	74817803	74818163	+	360
InformativeERV	1	74818999	74819131	-	132
InformativeERV	1	75154391	75154670	+	279
InformativeERV	1	75570341	75570597	-	256
InformativeERV	1	75727745	75728268	-	523
InformativeERV	1	75808982	75809339	-	357
InformativeERV	1	75816827	75816984	-	157
InformativeERV	1	76003663	76004242	+	579
InformativeERV	1	76556481	76558250	+	1769
InformativeERV	1	77342158	77342292	-	134
InformativeERV	1	78251885	78252392	-	507
InformativeERV	1	78542987	78543486	-	499
InformativeERV	1	78554916	78555022	-	106
InformativeERV	1	78562293	78562496	-	203
InformativeERV	1	78577619	78577757	-	138
InformativeERV	1	78588146	78589051	-	905
InformativeERV	1	78591935	78592343	-	408
InformativeERV	1	78721784	78722131	-	347
InformativeERV	1	79234477	79234967	-	490
InformativeERV	1	79603721	79603985	-	264
InformativeERV	1	79863940	79864470	-	530
InformativeERV	1	79906625	79908117	-	1492
InformativeERV	1	79908278	79908299	-	21
InformativeERV	1	79908448	79908639	-	191
InformativeERV	1	80258145	80258304	-	159
InformativeERV	1	80468666	80468994	+	328
InformativeERV	1	81643952	81649999	-	6047
InformativeERV	1	81971806	81972209	-	403
InformativeERV	1	82448037	82448465	+	428
InformativeERV	1	82900074	82900150	-	76
InformativeERV	1	82902209	82902542	+	333
InformativeERV	1	82907638	82907758	+	120
InformativeERV	1	82908004	82908394	+	390
InformativeERV	1	82910382	82910772	+	390
InformativeERV	1	82933357	82933893	-	536
InformativeERV	1	82933893	82934965	-	1072
InformativeERV	1	82935612	82941237	-	5625
InformativeERV	1	83004901	83005017	-	116
InformativeERV	1	83213919	83214175	-	256
InformativeERV	1	83666189	83666373	-	184
InformativeERV	1	84715858	84715945	+	87
InformativeERV	1	85867968	85868296	+	328
InformativeERV	1	85875792	85883310	-	7518
InformativeERV	1	86405652	86406161	-	509
InformativeERV	1	88567682	88568115	+	433
InformativeERV	1	88614383	88615480	+	1097
InformativeERV	1	88754788	88755137	+	349
InformativeERV	1	89160454	89161038	+	584
InformativeERV	1	89947194	89947521	+	327
InformativeERV	1	90533996	90534200	-	204
InformativeERV	1	90624001	90624261	-	260
InformativeERV	1	90624248	90626498	-	2250
InformativeERV	1	90627230	90627419	-	189
InformativeERV	1	90627765	90627874	-	109
InformativeERV	1	90628083	90628626	-	543
InformativeERV	1	91135239	91135363	+	124
InformativeERV	1	91135450	91135631	+	181
InformativeERV	1	91135631	91135719	+	88
InformativeERV	1	91135719	91136040	+	321
InformativeERV	1	91235877	91237221	-	1344
InformativeERV	1	91537917	91538356	+	439
InformativeERV	1	92150693	92151063	-	370
InformativeERV	1	92955424	92956590	+	1166
InformativeERV	1	93702045	93702144	-	99
InformativeERV	1	93857633	93858594	+	961
InformativeERV	1	94081626	94082044	+	418
InformativeERV	1	95699637	95700246	-	609
InformativeERV	1	95720427	95721269	+	842
InformativeERV	1	96035647	96037472	-	1825
InformativeERV	1	96601170	96601257	+	87
InformativeERV	1	96880424	96880785	+	361
InformativeERV	1	97187069	97187640	-	571
InformativeERV	1	97588202	97588400	-	198
InformativeERV	1	97617326	97617696	-	370
InformativeERV	1	98766676	98772035	+	5359
InformativeERV	1	98987934	98988168	+	234
InformativeERV	1	99608981	99609777	-	796
InformativeERV	1	99719687	99719878	-	191
InformativeERV	1	100497158	100497303	-	145
InformativeERV	1	100778205	100783510	-	5305
InformativeERV	1	102869784	102870084	-	300
InformativeERV	1	102923495	102923835	-	340
InformativeERV	1	102991646	102991723	-	77
InformativeERV	1	103032035	103038423	+	6388
InformativeERV	1	103318202	103325800	-	7598
InformativeERV	1	104731077	104731332	+	255
InformativeERV	1	104754469	104754943	+	474
InformativeERV	1	105457552	105458130	+	578
InformativeERV	1	105481961	105483776	-	1815
InformativeERV	1	105499604	105499754	-	150
InformativeERV	1	105514944	105515460	-	516
InformativeERV	1	106108542	106108845	+	303
InformativeERV	1	106761462	106761640	-	178
InformativeERV	1	107994611	107995021	-	410
InformativeERV	1	108140046	108140460	-	414
InformativeERV	1	108889293	108889497	-	204
InformativeERV	1	109132243	109133350	-	1107
InformativeERV	1	110796886	110797119	-	233
InformativeERV	1	111137610	111137985	-	375
InformativeERV	1	111253990	111260352	-	6362
InformativeERV	1	111614863	111615056	-	193
InformativeERV	1	111752427	111754287	-	1860
InformativeERV	1	111755387	111755577	-	190
InformativeERV	1	111826537	111828294	-	1757
InformativeERV	1	111828296	111828392	-	96
InformativeERV	1	111829853	111830172	-	319
InformativeERV	1	111973019	111973070	+	51
InformativeERV	1	112111071	112111589	+	518
InformativeERV	1	112224346	112224906	-	560
InformativeERV	1	113199744	113200096	+	352
InformativeERV	1	114526551	114526931	+	380
InformativeERV	1	114710455	114711445	+	990
InformativeERV	1	114802007	114802334	-	327
InformativeERV	1	115181552	115181694	+	142
InformativeERV	1	115240849	115241556	+	707
InformativeERV	1	116667912	116668336	-	424
InformativeERV	1	118204741	118205256	-	515
InformativeERV	1	118282964	118284209	-	1245
InformativeERV	1	118295504	118295900	-	396
InformativeERV	1	118356647	118358076	+	1429
InformativeERV	1	118384364	118384521	-	157
InformativeERV	1	119298910	119299004	-	94
InformativeERV	1	119362436	119362811	-	375
InformativeERV	1	119517238	119517610	-	372
InformativeERV	1	119536708	119536888	-	180
InformativeERV	1	119539058	119539131	-	73
InformativeERV	1	119539132	119539586	-	454
InformativeERV	1	119540213	119540421	-	208
InformativeERV	1	120529106	120529232	+	126
InformativeERV	1	121108399	121108775	+	376
InformativeERV	1	121428594	121429108	-	514
InformativeERV	1	121548139	121548270	-	131
InformativeERV	1	121551115	121551423	-	308
InformativeERV	1	123256637	123257106	+	469
InformativeERV	1	124452870	124453096	+	226
InformativeERV	1	124904023	124904932	+	909
InformativeERV	1	125346475	125347560	-	1085
InformativeERV	1	126940763	126944024	+	3261
InformativeERV	1	127724440	127724747	+	307
InformativeERV	1	127728154	127729031	+	877
InformativeERV	1	127769845	127770181	-	336
InformativeERV	1	128360698	128361053	-	355
InformativeERV	1	128420109	128422183	-	2074
InformativeERV	1	128422687	128422754	-	67
InformativeERV	1	128434789	128435268	+	479
InformativeERV	1	128526300	128528048	+	1748
InformativeERV	1	130335803	130336161	-	358
InformativeERV	1	130385481	130386328	-	847
InformativeERV	1	131143168	131143367	+	199
InformativeERV	1	131589325	131589537	-	212
InformativeERV	1	131633935	131634235	+	300
InformativeERV	1	132278290	132278576	-	286
InformativeERV	1	132979748	132980161	-	413
InformativeERV	1	133117408	133117887	-	479
InformativeERV	1	133160240	133160455	-	215
InformativeERV	1	133193798	133194198	+	400
InformativeERV	1	133446834	133446946	+	112
InformativeERV	1	133510040	133510360	-	320
InformativeERV	1	133664636	133665307	+	671
InformativeERV	1	135289714	135290084	-	370
InformativeERV	1	135290358	135290468	-	110
InformativeERV	1	135291792	135292295	-	503
InformativeERV	1	135292376	135292900	-	524
InformativeERV	1	135293753	135293915	-	162
InformativeERV	1	135294102	135294231	-	129
InformativeERV	1	135294375	135295164	-	789
InformativeERV	1	135295168	135295568	-	400
InformativeERV	1	135298114	135298414	-	300
InformativeERV	1	135708213	135708649	-	436
InformativeERV	1	136234968	136238476	+	3508
InformativeERV	1	136364573	136364888	+	315
InformativeERV	1	136375573	136375858	+	285
InformativeERV	1	136547197	136547317	+	120
InformativeERV	1	136640757	136642659	-	1902
InformativeERV	1	136707486	136707833	+	347
InformativeERV	1	136707867	136708164	+	297
InformativeERV	1	137308147	137308366	-	219
InformativeERV	1	138226513	138228147	+	1634
InformativeERV	1	138480744	138481022	-	278
InformativeERV	1	139535298	139535672	+	374
InformativeERV	1	140625167	140625508	+	341
InformativeERV	1	140736629	140736916	-	287
InformativeERV	1	141774179	141774507	+	328
InformativeERV	1	142064066	142064565	+	499
InformativeERV	1	142311120	142316075	+	4955
InformativeERV	1	142562724	142563366	-	642
InformativeERV	1	143730057	143730370	+	313
InformativeERV	1	143821664	143821944	-	280
InformativeERV	1	143833018	143834673	-	1655
InformativeERV	1	144044551	144044944	+	393
InformativeERV	1	144471987	144472457	-	470
InformativeERV	1	145877965	145878311	-	346
InformativeERV	1	146303073	146304133	+	1060
InformativeERV	1	147367050	147369702	+	2652
InformativeERV	1	147393496	147393874	-	378
InformativeERV	1	147431004	147431826	-	822
InformativeERV	1	147704416	147704985	+	569
InformativeERV	1	149581867	149588317	+	6450
InformativeERV	1	151110455	151110848	-	393
InformativeERV	1	151112086	151112576	-	490
InformativeERV	1	151132512	151132975	-	463
InformativeERV	1	151139145	151139526	-	381
InformativeERV	1	151149833	151150081	-	248
InformativeERV	1	151222245	151223148	+	903
InformativeERV	1	151748870	151749197	-	327
InformativeERV	1	152397914	152398242	+	328
InformativeERV	1	152805209	152805711	+	502
InformativeERV	1	153497401	153497477	-	76
InformativeERV	1	154087564	154087887	+	323
InformativeERV	1	155250169	155250455	+	286
InformativeERV	1	155534432	155534781	-	349
InformativeERV	1	156234942	156235286	-	344
InformativeERV	1	156500183	156500431	-	248
InformativeERV	1	156530731	156532468	-	1737
InformativeERV	1	157130373	157130680	-	307
InformativeERV	1	157451342	157451778	-	436
InformativeERV	1	159009633	159009928	-	295
InformativeERV	1	159353588	159353933	+	345
InformativeERV	1	160804672	160805161	-	489
InformativeERV	1	160819504	160820689	-	1185
InformativeERV	1	161225865	161226236	-	371
InformativeERV	1	161812371	161812572	-	201
InformativeERV	1	161877761	161878140	+	379
InformativeERV	1	161881759	161882301	+	542
InformativeERV	1	162603549	162603782	+	233
InformativeERV	1	162614683	162616231	+	1548
InformativeERV	1	162617718	162618296	+	578
InformativeERV	1	162662260	162663479	+	1219
InformativeERV	1	162764651	162765499	-	848
InformativeERV	1	163168398	163169139	+	741
InformativeERV	1	163471645	163472303	-	658
InformativeERV	1	164366230	164366417	+	187
InformativeERV	1	164430628	164430834	+	206
InformativeERV	1	164464225	164464518	+	293
InformativeERV	1	164517929	164519695	+	1766
InformativeERV	1	165210305	165211100	-	795
InformativeERV	1	166041260	166041691	+	431
InformativeERV	1	166058348	166059260	+	912
InformativeERV	1	166079981	166080161	+	180
InformativeERV	1	166080161	166080205	+	44
InformativeERV	1	166081116	166086265	+	5149
InformativeERV	1	166587734	166588181	+	447
InformativeERV	1	167398434	167399360	-	926
InformativeERV	1	170190280	170190640	-	360
InformativeERV	1	170590687	170591278	+	591
InformativeERV	1	170979963	170981823	+	1860
InformativeERV	1	171013708	171013962	+	254
InformativeERV	1	171089380	171089456	-	76
InformativeERV	1	171089501	171090186	-	685
InformativeERV	1	171266028	171266349	-	321
InformativeERV	1	171268397	171268877	+	480
InformativeERV	1	171313999	171314232	+	233
InformativeERV	1	171320846	171321135	-	289
InformativeERV	1	171321188	171321520	-	332
InformativeERV	1	171324852	171325211	-	359
InformativeERV	1	171429913	171430246	+	333
InformativeERV	1	171484797	171489282	+	4485
InformativeERV	1	171913876	171914122	-	246
InformativeERV	1	172042549	172042909	-	360
InformativeERV	1	172140854	172141111	+	257
InformativeERV	1	172386182	172386255	+	73
InformativeERV	1	172388460	172389012	-	552
InformativeERV	1	172390787	172391155	-	368
InformativeERV	1	172574994	172575875	+	881
InformativeERV	1	172670922	172671263	-	341
InformativeERV	1	172837684	172838153	-	469
InformativeERV	1	174288300	174294094	+	5794
InformativeERV	1	174376488	174376986	-	498
InformativeERV	1	174376986	174382017	-	5031
InformativeERV	1	175571884	175572400	-	516
InformativeERV	1	175595282	175596026	-	744
InformativeERV	1	175596026	175596402	-	376
InformativeERV	1	176726876	176727237	-	361
InformativeERV	1	177327393	177327796	+	403
InformativeERV	1	177462738	177463152	-	414
InformativeERV	1	177653676	177658775	-	5099
InformativeERV	1	177755984	177756357	-	373
InformativeERV	1	177756908	177757400	-	492
InformativeERV	1	177757402	177757575	-	173
InformativeERV	1	177929280	177929352	-	72
InformativeERV	1	177984774	177984875	+	101
InformativeERV	1	177986300	177986370	+	70
InformativeERV	1	177987745	177988251	+	506
InformativeERV	1	177988251	177988574	+	323
InformativeERV	1	178287730	178288081	-	351
InformativeERV	1	178308916	178309216	-	300
InformativeERV	1	178340536	178341456	+	920
InformativeERV	1	179818361	179820378	+	2017
InformativeERV	1	180502357	180502837	-	480
InformativeERV	1	180556697	180557123	+	426
InformativeERV	1	180560968	180561647	-	679
InformativeERV	1	180628713	180629069	-	356
InformativeERV	1	180638056	180638595	-	539
InformativeERV	1	180762519	180762898	-	379
InformativeERV	1	181148287	181148626	+	339
InformativeERV	1	181149010	181149265	+	255
InformativeERV	1	181279313	181280133	-	820
InformativeERV	1	181320274	181320699	+	425
InformativeERV	1	181501021	181501525	+	504
InformativeERV	1	181618549	181619643	-	1094
InformativeERV	1	181777539	181780900	-	3361
InformativeERV	1	182211134	182211733	+	599
InformativeERV	1	182558860	182559064	-	204
InformativeERV	1	183264783	183265368	-	585
InformativeERV	1	183270602	183271447	+	845
InformativeERV	1	183413458	183413818	+	360
InformativeERV	1	183414918	183415633	+	715
InformativeERV	1	185199580	185199798	+	218
InformativeERV	1	185360718	185361101	+	383
InformativeERV	1	185448871	185449014	-	143
InformativeERV	1	186060940	186061154	-	214
InformativeERV	1	186076156	186076368	-	212
InformativeERV	1	186083895	186084910	-	1015
InformativeERV	1	186716156	186716476	-	320
InformativeERV	1	186751225	186751287	+	62
InformativeERV	1	186756927	186757502	+	575
InformativeERV	1	187032486	187032945	-	459
InformativeERV	1	187040135	187040491	+	356
InformativeERV	1	187369116	187369364	+	248
InformativeERV	1	189722277	189722548	-	271
InformativeERV	1	190516460	190516815	-	355
InformativeERV	1	190624777	190625081	+	304
InformativeERV	1	190998334	190999077	-	743
InformativeERV	1	191001900	191002990	-	1090
InformativeERV	1	191003157	191003488	-	331
InformativeERV	1	191140598	191141990	-	1392
InformativeERV	1	191235720	191236714	+	994
InformativeERV	1	191236718	191236981	+	263
InformativeERV	1	191249501	191249680	+	179
InformativeERV	1	191249700	191250031	+	331
InformativeERV	1	193823318	193823682	-	364
InformativeERV	1	194086923	194087340	+	417
InformativeERV	1	194985868	194986263	+	395
InformativeERV	1	195094800	195095214	-	414
InformativeERV	1	195096521	195096830	-	309
InformativeERV	1	195096830	195098659	-	1829
InformativeERV	1	195098659	195099001	-	342
InformativeERV	1	195132601	195132934	+	333
InformativeERV	1	195178068	195178539	-	471
InformativeERV	1	195262072	195265603	-	3531
InformativeERV	1	195364606	195370622	+	6016
InformativeERV	2	3483513	3483879	-	366
InformativeERV	2	3975944	3980454	-	4510
InformativeERV	2	4915117	4915429	+	312
InformativeERV	2	4941804	4942160	+	356
InformativeERV	2	4944992	4949371	+	4379
InformativeERV	2	4954507	4954911	+	404
InformativeERV	2	5017567	5018309	-	742
InformativeERV	2	5248547	5248933	+	386
InformativeERV	2	8488852	8489613	-	761
InformativeERV	2	9108345	9109071	+	726
InformativeERV	2	10325957	10326066	-	109
InformativeERV	2	10327822	10328046	-	224
InformativeERV	2	10330143	10330455	-	312
InformativeERV	2	11506719	11507177	+	458
InformativeERV	2	11628942	11629392	+	450
InformativeERV	2	11799268	11799672	+	404
InformativeERV	2	12047130	12047604	+	474
InformativeERV	2	13892071	13892537	+	466
InformativeERV	2	13964722	13965001	-	279
InformativeERV	2	14346178	14350080	-	3902
InformativeERV	2	14350123	14350612	-	489
InformativeERV	2	14990107	14991045	-	938
InformativeERV	2	15087969	15088402	+	433
InformativeERV	2	16021235	16028795	-	7560
InformativeERV	2	16332232	16332584	-	352
InformativeERV	2	17096409	17096701	-	292
InformativeERV	2	17195025	17195698	+	673
InformativeERV	2	17303424	17303984	+	560
InformativeERV	2	17978367	17978734	-	367
InformativeERV	2	18814741	18815292	+	551
InformativeERV	2	19694330	19695266	-	936
InformativeERV	2	20817977	20818938	+	961
InformativeERV	2	21130507	21130688	-	181
InformativeERV	2	21176429	21176535	-	106
InformativeERV	2	21221957	21222082	+	125
InformativeERV	2	21229513	21230008	+	495
InformativeERV	2	22178380	22178808	-	428
InformativeERV	2	23048642	23049302	+	660
InformativeERV	2	23489157	23489843	-	686
InformativeERV	2	23594136	23595427	+	1291
InformativeERV	2	23598878	23599216	+	338
InformativeERV	2	23809541	23810040	+	499
InformativeERV	2	23810272	23811038	+	766
InformativeERV	2	23865039	23866226	-	1187
InformativeERV	2	23919845	23925926	-	6081
InformativeERV	2	24166167	24168088	-	1921
InformativeERV	2	24773649	24774678	-	1029
InformativeERV	2	24784225	24785437	-	1212
InformativeERV	2	25072432	25072578	-	146
InformativeERV	2	25116812	25117237	-	425
InformativeERV	2	25119243	25119660	-	417
InformativeERV	2	25635278	25639820	+	4542
InformativeERV	2	26142579	26142678	+	99
InformativeERV	2	26569751	26569836	-	85
InformativeERV	2	26807031	26807846	-	815
InformativeERV	2	26869226	26869487	-	261
InformativeERV	2	26879057	26880164	+	1107
InformativeERV	2	26883721	26886233	+	2512
InformativeERV	2	27433984	27434030	+	46
InformativeERV	2	27509902	27510267	-	365
InformativeERV	2	27548940	27549436	-	496
InformativeERV	2	27660689	27662567	-	1878
InformativeERV	2	28049899	28050715	+	816
InformativeERV	2	28171933	28172234	+	301
InformativeERV	2	28254680	28255146	+	466
InformativeERV	2	28260131	28260353	+	222
InformativeERV	2	28443451	28443791	-	340
InformativeERV	2	28473382	28474453	+	1071
InformativeERV	2	28487899	28492840	-	4941
InformativeERV	2	28509969	28510546	+	577
InformativeERV	2	29189185	29189915	+	730
InformativeERV	2	30180982	30181334	-	352
InformativeERV	2	30212588	30212934	+	346
InformativeERV	2	30225599	30226413	-	814
InformativeERV	2	30228095	30231840	+	3745
InformativeERV	2	30236130	30236434	-	304
InformativeERV	2	30387558	30387849	-	291
InformativeERV	2	31239452	31239725	-	273
InformativeERV	2	32405425	32405828	+	403
InformativeERV	2	32473838	32474501	+	663
InformativeERV	2	33944911	33945292	+	381
InformativeERV	2	34010945	34011344	-	399
InformativeERV	2	34833446	34833628	-	182
InformativeERV	2	35202600	35203918	+	1318
InformativeERV	2	37209351	37210186	+	835
InformativeERV	2	37215250	37215745	-	495
InformativeERV	2	38969675	38970142	-	467
InformativeERV	2	40455059	40455880	-	821
InformativeERV	2	40551924	40552223	+	299
InformativeERV	2	43369397	43370684	+	1287
InformativeERV	2	46082231	46082812	-	581
InformativeERV	2	46112244	46112639	+	395
InformativeERV	2	46382000	46388476	-	6476
InformativeERV	2	47122593	47122686	-	93
InformativeERV	2	47530617	47533879	+	3262
InformativeERV	2	48602705	48602784	+	79
InformativeERV	2	49329704	49330668	+	964
InformativeERV	2	49363943	49364635	+	692
InformativeERV	2	49441741	49443655	-	1914
InformativeERV	2	49568808	49569008	+	200
InformativeERV	2	49612502	49612637	-	135
InformativeERV	2	50263351	50263756	-	405
InformativeERV	2	50458802	50459625	+	823
InformativeERV	2	50788081	50788399	-	318
InformativeERV	2	52127020	52127316	+	296
InformativeERV	2	52131449	52131814	+	365
InformativeERV	2	52132021	52132459	+	438
InformativeERV	2	52132856	52132960	+	104
InformativeERV	2	52132960	52133086	+	126
InformativeERV	2	54216745	54218629	+	1884
InformativeERV	2	59406990	59407298	-	308
InformativeERV	2	61535972	61538103	-	2131
InformativeERV	2	61863292	61868080	-	4788
InformativeERV	2	63234359	63234752	-	393
InformativeERV	2	65245468	65246430	+	962
InformativeERV	2	65276333	65276845	+	512
InformativeERV	2	65312024	65312360	-	336
InformativeERV	2	66072808	66073215	+	407
InformativeERV	2	66079941	66080267	-	326
InformativeERV	2	66845469	66851904	+	6435
InformativeERV	2	66964735	66965266	+	531
InformativeERV	2	68555732	68556018	+	286
InformativeERV	2	68830133	68830252	-	119
InformativeERV	2	69128291	69128632	-	341
InformativeERV	2	69131043	69131468	-	425
InformativeERV	2	69805030	69805220	+	190
InformativeERV	2	69807998	69809246	+	1248
InformativeERV	2	71615693	71616066	+	373
InformativeERV	2	72742853	72743525	-	672
InformativeERV	2	73013484	73015706	+	2222
InformativeERV	2	73029145	73029487	+	342
InformativeERV	2	73078373	73078462	-	89
InformativeERV	2	73560439	73561033	+	594
InformativeERV	2	73812872	73812918	-	46
InformativeERV	2	74364821	74371202	-	6381
InformativeERV	2	74594290	74594515	-	225
InformativeERV	2	75384321	75384698	+	377
InformativeERV	2	75610152	75610638	-	486
InformativeERV	2	75633419	75634080	+	661
InformativeERV	2	75634235	75634331	+	96
InformativeERV	2	75634333	75634845	+	512
InformativeERV	2	75646266	75646961	-	695
InformativeERV	2	75647138	75647506	-	368
InformativeERV	2	75648163	75649772	-	1609
InformativeERV	2	75649952	75650526	-	574
InformativeERV	2	75656198	75656519	-	321
InformativeERV	2	76386544	76386915	+	371
InformativeERV	2	76387161	76387392	+	231
InformativeERV	2	76607755	76608172	-	417
InformativeERV	2	76623341	76623700	-	359
InformativeERV	2	77312117	77312486	-	369
InformativeERV	2	78988217	78988504	-	287
InformativeERV	2	81508885	81511480	-	2595
InformativeERV	2	81515313	81515730	-	417
InformativeERV	2	81850173	81850390	+	217
InformativeERV	2	82599674	82600331	+	657
InformativeERV	2	83614827	83615033	+	206
InformativeERV	2	84288123	84288526	+	403
InformativeERV	2	84478379	84479788	+	1409
InformativeERV	2	84562245	84562630	+	385
InformativeERV	2	84921289	84921723	-	434
InformativeERV	2	84966522	84966837	+	315
InformativeERV	2	85471986	85472652	+	666
InformativeERV	2	85564763	85565978	+	1215
InformativeERV	2	85958412	85959362	+	950
InformativeERV	2	86366155	86366472	-	317
InformativeERV	2	86366472	86366553	-	81
InformativeERV	2	86366553	86366785	-	232
InformativeERV	2	86366927	86368239	-	1312
InformativeERV	2	86588215	86589849	-	1634
InformativeERV	2	86683205	86683608	-	403
InformativeERV	2	87505023	87505365	-	342
InformativeERV	2	87716977	87719058	+	2081
InformativeERV	2	87719087	87721388	+	2301
InformativeERV	2	87721811	87721977	+	166
InformativeERV	2	88508564	88512940	+	4376
InformativeERV	2	88573848	88579127	+	5279
InformativeERV	2	89969719	89970872	+	1153
InformativeERV	2	90672294	90672317	-	23
InformativeERV	2	90919314	90919455	+	141
InformativeERV	2	90930674	90930969	+	295
InformativeERV	2	91021808	91021889	+	81
InformativeERV	2	91028330	91028978	-	648
InformativeERV	2	91640303	91640719	-	416
InformativeERV	2	92761343	92763311	+	1968
InformativeERV	2	94463012	94463224	-	212
InformativeERV	2	95643298	95643539	+	241
InformativeERV	2	95786407	95786826	-	419
InformativeERV	2	96043714	96044907	-	1193
InformativeERV	2	98065403	98065485	+	82
InformativeERV	2	98477311	98477749	+	438
InformativeERV	2	98791940	98796630	+	4690
InformativeERV	2	98800288	98801505	-	1217
InformativeERV	2	99545700	99552173	-	6473
InformativeERV	2	102229100	102229441	+	341
InformativeERV	2	102420166	102421146	-	980
InformativeERV	2	102427868	102428051	-	183
InformativeERV	2	103408315	103408492	-	177
InformativeERV	2	104558434	104558534	+	100
InformativeERV	2	105176493	105176822	-	329
InformativeERV	2	106622992	106623526	-	534
InformativeERV	2	106878107	106878595	+	488
InformativeERV	2	108346664	108347245	+	581
InformativeERV	2	110422651	110423589	-	938
InformativeERV	2	110462701	110462825	-	124
InformativeERV	2	110462825	110467209	-	4384
InformativeERV	2	111277814	111278823	-	1009
InformativeERV	2	111436475	111437451	-	976
InformativeERV	2	111725986	111726181	+	195
InformativeERV	2	111735989	111736221	-	232
InformativeERV	2	112216812	112217307	+	495
InformativeERV	2	113280408	113280800	-	392
InformativeERV	2	113914837	113915160	-	323
InformativeERV	2	114346136	114346659	+	523
InformativeERV	2	117187384	117187828	+	444
InformativeERV	2	117198858	117199042	+	184
InformativeERV	2	117212308	117213137	+	829
InformativeERV	2	117219269	117219415	-	146
InformativeERV	2	117273998	117274390	+	392
InformativeERV	2	117425981	117426332	+	351
InformativeERV	2	119234466	119234660	-	194
InformativeERV	2	119851509	119852069	+	560
InformativeERV	2	121947156	121947533	+	377
InformativeERV	2	122221972	122222289	+	317
InformativeERV	2	124806083	124806469	-	386
InformativeERV	2	125245427	125245859	-	432
InformativeERV	2	126682381	126682715	+	334
InformativeERV	2	126684601	126684799	+	198
InformativeERV	2	126945999	126946430	+	431
InformativeERV	2	127100155	127100273	+	118
InformativeERV	2	127306381	127306548	+	167
InformativeERV	2	127629229	127630963	+	1734
InformativeERV	2	128569731	128570059	+	328
InformativeERV	2	128605877	128606924	-	1047
InformativeERV	2	129343575	129344457	+	882
InformativeERV	2	129866511	129867039	+	528
InformativeERV	2	129884261	129884639	+	378
InformativeERV	2	129898803	129900337	+	1534
InformativeERV	2	129948254	129948625	+	371
InformativeERV	2	129948677	129948917	+	240
InformativeERV	2	129949139	129951348	+	2209
InformativeERV	2	130287581	130287794	+	213
InformativeERV	2	130289167	130289796	+	629
InformativeERV	2	131250466	131250561	+	95
InformativeERV	2	131250528	131250685	+	157
InformativeERV	2	131250784	131250860	+	76
InformativeERV	2	131251294	131251721	+	427
InformativeERV	2	132680171	132680417	+	246
InformativeERV	2	132886220	132891579	-	5359
InformativeERV	2	133003818	133004441	+	623
InformativeERV	2	134444464	134444883	-	419
InformativeERV	2	135646422	135646962	+	540
InformativeERV	2	135647944	135648247	-	303
InformativeERV	2	137202661	137202850	-	189
InformativeERV	2	137650491	137650794	+	303
InformativeERV	2	138036647	138039918	+	3271
InformativeERV	2	138224728	138225832	+	1104
InformativeERV	2	139197091	139197374	+	283
InformativeERV	2	140214066	140214494	+	428
InformativeERV	2	143054140	143054503	+	363
InformativeERV	2	143058580	143058931	+	351
InformativeERV	2	143908534	143909065	-	531
InformativeERV	2	144415188	144415568	-	380
InformativeERV	2	144894979	144895894	-	915
InformativeERV	2	144993772	144994063	-	291
InformativeERV	2	145122042	145123354	-	1312
InformativeERV	2	146608261	146608408	-	147
InformativeERV	2	146755960	146756059	+	99
InformativeERV	2	147010542	147010963	-	421
InformativeERV	2	147432897	147433130	-	233
InformativeERV	2	147937409	147937763	-	354
InformativeERV	2	147937840	147938125	-	285
InformativeERV	2	148089825	148090118	-	293
InformativeERV	2	148410957	148412265	+	1308
InformativeERV	2	148646278	148646497	+	219
InformativeERV	2	149319904	149320320	+	416
InformativeERV	2	150087729	150088516	-	787
InformativeERV	2	150137062	150137288	-	226
InformativeERV	2	150243478	150243848	+	370
InformativeERV	2	150303438	150304952	-	1514
InformativeERV	2	150402428	150402741	-	313
InformativeERV	2	150404003	150404116	-	113
InformativeERV	2	150404261	150404574	-	313
InformativeERV	2	151137061	151138630	-	1569
InformativeERV	2	152223449	152223689	-	240
InformativeERV	2	152747683	152748230	-	547
InformativeERV	2	154697339	154699099	+	1760
InformativeERV	2	155232250	155232537	-	287
InformativeERV	2	155268056	155268484	-	428
InformativeERV	2	155747798	155748232	-	434
InformativeERV	2	156382723	156383397	+	674
InformativeERV	2	156827171	156830631	-	3460
InformativeERV	2	157585887	157590263	+	4376
InformativeERV	2	157590654	157590741	+	87
InformativeERV	2	158363795	158364835	+	1040
InformativeERV	2	158397204	158397439	+	235
InformativeERV	2	158398597	158399007	+	410
InformativeERV	2	159071364	159071714	+	350
InformativeERV	2	159203021	159203415	+	394
InformativeERV	2	163052987	163053086	+	99
InformativeERV	2	163089380	163089826	-	446
InformativeERV	2	163175394	163176118	-	724
InformativeERV	2	163652560	163655503	+	2943
InformativeERV	2	163949326	163949486	+	160
InformativeERV	2	164524201	164526771	+	2570
InformativeERV	2	164526771	164527144	+	373
InformativeERV	2	164724879	164725454	+	575
InformativeERV	2	164863567	164863995	-	428
InformativeERV	2	165541028	165541293	+	265
InformativeERV	2	165900973	165901332	-	359
InformativeERV	2	168020948	168021397	-	449
InformativeERV	2	168027672	168028090	-	418
InformativeERV	2	168036266	168036593	-	327
InformativeERV	2	168162037	168162506	+	469
InformativeERV	2	168235916	168236264	+	348
InformativeERV	2	168311008	168311105	-	97
InformativeERV	2	168324917	168325291	+	374
InformativeERV	2	168879496	168879607	-	111
InformativeERV	2	168957658	168957981	+	323
InformativeERV	2	168963599	168963672	-	73
InformativeERV	2	168963917	168964674	-	757
InformativeERV	2	168966199	168966275	-	76
InformativeERV	2	168983974	168984194	+	220
InformativeERV	2	168988059	168988391	+	332
InformativeERV	2	168988450	168988517	+	67
InformativeERV	2	168994371	168994753	+	382
InformativeERV	2	168996276	168996477	+	201
InformativeERV	2	169004792	169005665	+	873
InformativeERV	2	169005665	169005740	+	75
InformativeERV	2	169005844	169006337	+	493
InformativeERV	2	169006800	169007101	+	301
InformativeERV	2	169011763	169011827	+	64
InformativeERV	2	169014822	169014859	+	37
InformativeERV	2	169015405	169015734	+	329
InformativeERV	2	169015790	169016218	+	428
InformativeERV	2	169016632	169016992	+	360
InformativeERV	2	169017001	169017172	+	171
InformativeERV	2	169017672	169018429	+	757
InformativeERV	2	169018578	169019074	+	496
InformativeERV	2	169019124	169019469	+	345
InformativeERV	2	169019470	169019904	+	434
InformativeERV	2	169029984	169030102	+	118
InformativeERV	2	169048715	169049059	+	344
InformativeERV	2	169459167	169459505	-	338
InformativeERV	2	169561960	169562421	-	461
InformativeERV	2	170334235	170334799	-	564
InformativeERV	2	170462534	170462747	-	213
InformativeERV	2	170544333	170545767	+	1434
InformativeERV	2	170624366	170626169	-	1803
InformativeERV	2	170669438	170669853	-	415
InformativeERV	2	170670900	170671246	-	346
InformativeERV	2	170672572	170672889	-	317
InformativeERV	2	170673423	170673957	-	534
InformativeERV	2	171166339	171166744	+	405
InformativeERV	2	172017247	172017727	+	480
InformativeERV	2	172540020	172540343	+	323
InformativeERV	2	172741632	172741956	-	324
InformativeERV	2	173064326	173064636	+	310
InformativeERV	2	173066733	173072709	+	5976
InformativeERV	2	173628455	173628690	-	235
InformativeERV	2	173648387	173648536	-	149
InformativeERV	2	174068506	174068984	+	478
InformativeERV	2	174248703	174250515	-	1812
InformativeERV	2	174962403	174963486	+	1083
InformativeERV	2	174963486	174963892	+	406
InformativeERV	2	175122082	175122566	-	484
InformativeERV	2	175127060	175127461	-	401
InformativeERV	2	175142671	175143187	-	516
InformativeERV	2	175143187	175143511	-	324
InformativeERV	2	175144351	175145412	-	1061
InformativeERV	2	175145711	175146251	-	540
InformativeERV	2	175147477	175147813	-	336
InformativeERV	2	175149762	175149920	-	158
InformativeERV	2	175150601	175150955	-	354
InformativeERV	2	175150955	175153951	-	2996
InformativeERV	2	175154609	175155445	-	836
InformativeERV	2	175155596	175156282	-	686
InformativeERV	2	175156274	175156329	-	55
InformativeERV	2	175156329	175156569	-	240
InformativeERV	2	175156580	175156724	-	144
InformativeERV	2	175156726	175156780	-	54
InformativeERV	2	175156780	175156871	-	91
InformativeERV	2	175156871	175157191	-	320
InformativeERV	2	175157428	175157608	-	180
InformativeERV	2	175157613	175157762	-	149
InformativeERV	2	175158868	175162904	-	4036
InformativeERV	2	176728252	176728495	+	243
InformativeERV	2	177050447	177050923	+	476
InformativeERV	2	177091801	177091867	+	66
InformativeERV	2	177310619	177311137	-	518
InformativeERV	2	177311602	177312003	-	401
InformativeERV	2	177326233	177326455	-	222
InformativeERV	2	177511963	177512363	+	400
InformativeERV	2	177825101	177825346	-	245
InformativeERV	2	177828938	177829339	-	401
InformativeERV	2	177842689	177843746	-	1057
InformativeERV	2	177850687	177851787	-	1100
InformativeERV	2	178036361	178036695	+	334
InformativeERV	2	178036695	178038485	+	1790
InformativeERV	2	178052123	178052662	+	539
InformativeERV	2	178053431	178054027	+	596
InformativeERV	2	178055820	178056067	+	247
InformativeERV	2	178056014	178056204	-	190
InformativeERV	2	178056688	178057074	+	386
InformativeERV	2	178063927	178064442	-	515
InformativeERV	2	178525216	178525532	+	316
InformativeERV	2	178922402	178923702	+	1300
InformativeERV	2	179327003	179327367	-	364
InformativeERV	2	179433671	179433995	-	324
InformativeERV	2	180312526	180312592	+	66
InformativeERV	2	181161028	181161339	-	311
InformativeERV	2	181217593	181218187	+	594
InformativeERV	2	181289653	181289826	+	173
InformativeERV	2	181290619	181290891	+	272
InformativeERV	2	181291319	181291627	+	308
InformativeERV	2	181294271	181294371	-	100
InformativeERV	2	181299676	181300039	+	363
InformativeERV	2	181300607	181300690	+	83
InformativeERV	2	181300690	181300707	+	17
InformativeERV	2	181301192	181301546	+	354
InformativeERV	2	181301703	181302122	+	419
InformativeERV	2	181557329	181557342	-	13
InformativeERV	2	181559569	181560683	-	1114
InformativeERV	2	181561520	181561828	+	308
InformativeERV	2	181859564	181860213	+	649
InformativeERV	2	181861215	181861251	-	36
InformativeERV	2	181861255	181861645	-	390
InformativeERV	2	181861645	181862736	-	1091
InformativeERV	2	181862736	181863125	-	389
InformativeERV	2	181863131	181863252	-	121
InformativeERV	2	181863518	181863706	-	188
InformativeERV	2	181890249	181890716	+	467
InformativeERV	2	181890720	181891199	+	479
InformativeERV	2	181893003	181893441	+	438
InformativeERV	2	181909189	181913510	-	4321
InformativeERV	2	181959337	181961640	-	2303
InformativeERV	3	3210489	3210835	+	346
InformativeERV	3	3211072	3211163	+	91
InformativeERV	3	3339387	3346953	+	7566
InformativeERV	3	3687542	3694047	-	6505
InformativeERV	3	4387172	4393551	-	6379
InformativeERV	3	4734314	4735265	+	951
InformativeERV	3	5498547	5498628	-	81
InformativeERV	3	5589037	5590800	+	1763
InformativeERV	3	5656976	5657321	-	345
InformativeERV	3	6088574	6088890	-	316
InformativeERV	3	6750722	6751060	-	338
InformativeERV	3	6759626	6759874	-	248
InformativeERV	3	6761010	6761940	-	930
InformativeERV	3	6767760	6768710	-	950
InformativeERV	3	6799309	6799987	-	678
InformativeERV	3	6799984	6800225	-	241
InformativeERV	3	7123196	7123972	-	776
InformativeERV	3	7563361	7567753	+	4392
InformativeERV	3	7567753	7567877	+	124
InformativeERV	3	7567901	7568141	+	240
InformativeERV	3	8020057	8022677	-	2620
InformativeERV	3	8225067	8227544	-	2477
InformativeERV	3	8318779	8319711	+	932
InformativeERV	3	8341137	8342072	-	935
InformativeERV	3	8751163	8751478	-	315
InformativeERV	3	8799198	8799579	-	381
InformativeERV	3	10305524	10306316	-	792
InformativeERV	3	10394434	10395269	+	835
InformativeERV	3	10409124	10410493	-	1369
InformativeERV	3	10453152	10455714	+	2562
InformativeERV	3	10455712	10457133	+	1421
InformativeERV	3	11378383	11378619	+	236
InformativeERV	3	11412559	11412990	+	431
InformativeERV	3	12059808	12060151	-	343
InformativeERV	3	12638627	12639284	-	657
InformativeERV	3	12666371	12667374	+	1003
InformativeERV	3	13824929	13826146	-	1217
InformativeERV	3	13888894	13889551	-	657
InformativeERV	3	14235272	14241769	-	6497
InformativeERV	3	14668945	14673474	+	4529
InformativeERV	3	16054245	16058634	+	4389
InformativeERV	3	16058634	16058759	+	125
InformativeERV	3	16077315	16077875	+	560
InformativeERV	3	16181933	16182033	-	100
InformativeERV	3	16219060	16219215	+	155
InformativeERV	3	16225358	16225758	+	400
InformativeERV	3	16245851	16246442	+	591
InformativeERV	3	16252886	16258939	-	6053
InformativeERV	3	16260652	16265254	-	4602
InformativeERV	3	16277399	16278036	+	637
InformativeERV	3	17238863	17239174	+	311
InformativeERV	3	17954612	17957556	-	2944
InformativeERV	3	18611188	18613313	-	2125
InformativeERV	3	19115667	19120250	-	4583
InformativeERV	3	19120571	19121624	-	1053
InformativeERV	3	19125146	19125575	-	429
InformativeERV	3	19127303	19127797	-	494
InformativeERV	3	19127810	19127979	-	169
InformativeERV	3	19408509	19408858	-	349
InformativeERV	3	19814158	19814793	+	635
InformativeERV	3	19814794	19815233	+	439
InformativeERV	3	19815360	19815780	+	420
InformativeERV	3	19815946	19817843	+	1897
InformativeERV	3	19819703	19820616	+	913
InformativeERV	3	19820616	19821080	+	464
InformativeERV	3	19900134	19901148	+	1014
InformativeERV	3	19905790	19906677	+	887
InformativeERV	3	20756481	20756654	-	173
InformativeERV	3	21013559	21013900	-	341
InformativeERV	3	21252039	21252774	-	735
InformativeERV	3	21252775	21253088	-	313
InformativeERV	3	21709379	21711452	+	2073
InformativeERV	3	22220913	22220927	+	14
InformativeERV	3	22221057	22221232	+	175
InformativeERV	3	22264072	22265171	+	1099
InformativeERV	3	22945291	22946231	-	940
InformativeERV	3	23274336	23276631	+	2295
InformativeERV	3	23569400	23569790	+	390
InformativeERV	3	24134724	24135293	+	569
InformativeERV	3	24237033	24238068	+	1035
InformativeERV	3	24731209	24731967	-	758
InformativeERV	3	25097869	25098263	+	394
InformativeERV	3	25239579	25239907	-	328
InformativeERV	3	26283347	26283599	+	252
InformativeERV	3	26567361	26567748	-	387
InformativeERV	3	27008901	27009845	+	944
InformativeERV	3	27156687	27157067	+	380
InformativeERV	3	27380222	27380781	-	559
InformativeERV	3	28683963	28684608	+	645
InformativeERV	3	28852734	28855919	-	3185
InformativeERV	3	30744958	30745630	+	672
InformativeERV	3	30825271	30825559	+	288
InformativeERV	3	30829903	30830769	+	866
InformativeERV	3	31182082	31188487	+	6405
InformativeERV	3	31762636	31764583	-	1947
InformativeERV	3	32377897	32378211	+	314
InformativeERV	3	32659490	32659831	-	341
InformativeERV	3	32682607	32683047	-	440
InformativeERV	3	32700212	32702948	-	2736
InformativeERV	3	32705075	32705193	-	118
InformativeERV	3	32705647	32706054	-	407
InformativeERV	3	32756626	32756768	+	142
InformativeERV	3	33434740	33436149	+	1409
InformativeERV	3	33517519	33518077	-	558
InformativeERV	3	33731803	33732197	-	394
InformativeERV	3	34011882	34012107	-	225
InformativeERV	3	34082577	34082786	+	209
InformativeERV	3	34085154	34085473	+	319
InformativeERV	3	35554018	35554102	+	84
InformativeERV	3	35636359	35636996	-	637
InformativeERV	3	35671768	35672107	-	339
InformativeERV	3	35871582	35872087	+	505
InformativeERV	3	36617509	36617853	+	344
InformativeERV	3	37146386	37146734	+	348
InformativeERV	3	37245558	37247226	+	1668
InformativeERV	3	37581380	37581548	+	168
InformativeERV	3	37584516	37584668	+	152
InformativeERV	3	37671397	37671502	+	105
InformativeERV	3	37686203	37686403	+	200
InformativeERV	3	37688592	37688962	+	370
InformativeERV	3	37701516	37701883	-	367
InformativeERV	3	37708011	37708673	+	662
InformativeERV	3	38032127	38032350	-	223
InformativeERV	3	38058731	38059890	+	1159
InformativeERV	3	38087500	38088105	+	605
InformativeERV	3	39958285	39959354	+	1069
InformativeERV	3	40386027	40386112	+	85
InformativeERV	3	40481934	40482271	-	337
InformativeERV	3	41001569	41001859	+	290
InformativeERV	3	41062653	41062979	-	326
InformativeERV	3	41276516	41278955	-	2439
InformativeERV	3	41442173	41442532	-	359
InformativeERV	3	41447621	41448056	-	435
InformativeERV	3	41458256	41458649	-	393
InformativeERV	3	41460726	41461124	-	398
InformativeERV	3	41464153	41464457	-	304
InformativeERV	3	41465632	41465816	-	184
InformativeERV	3	41465963	41466155	-	192
InformativeERV	3	41471003	41471446	-	443
InformativeERV	3	41487626	41487950	-	324
InformativeERV	3	41489734	41490157	-	423
InformativeERV	3	41490252	41490397	-	145
InformativeERV	3	41491007	41491401	-	394
InformativeERV	3	41491719	41491795	-	76
InformativeERV	3	41492880	41493378	-	498
InformativeERV	3	41494404	41494809	-	405
InformativeERV	3	41495506	41495967	-	461
InformativeERV	3	41496337	41497143	-	806
InformativeERV	3	41498314	41498598	-	284
InformativeERV	3	41499688	41499992	-	304
InformativeERV	3	41527997	41528561	-	564
InformativeERV	3	41620521	41620786	+	265
InformativeERV	3	41621897	41622209	+	312
InformativeERV	3	41913193	41913591	-	398
InformativeERV	3	41977123	41977222	-	99
InformativeERV	3	42326073	42326360	+	287
InformativeERV	3	42386937	42387262	-	325
InformativeERV	3	42446135	42446214	+	79
InformativeERV	3	43261917	43263003	-	1086
InformativeERV	3	43804638	43805375	+	737
InformativeERV	3	43892467	43892990	+	523
InformativeERV	3	45337524	45338296	-	772
InformativeERV	3	45450324	45450620	-	296
InformativeERV	3	45530970	45531318	+	348
InformativeERV	3	45875739	45876881	-	1142
InformativeERV	3	45908317	45908694	-	377
InformativeERV	3	48569411	48569532	+	121
InformativeERV	3	48896542	48896990	+	448
InformativeERV	3	48991716	48992259	+	543
InformativeERV	3	49135732	49138111	+	2379
InformativeERV	3	49149090	49149576	+	486
InformativeERV	3	49160696	49163432	+	2736
InformativeERV	3	49218697	49219058	-	361
InformativeERV	3	49293034	49293511	+	477
InformativeERV	3	50659837	50660207	+	370
InformativeERV	3	50919318	50919636	+	318
InformativeERV	3	50921898	50922180	-	282
InformativeERV	3	51057190	51057632	+	442
InformativeERV	3	51195831	51196271	+	440
InformativeERV	3	51210199	51210523	+	324
InformativeERV	3	51343232	51343472	+	240
InformativeERV	3	51609374	51609704	+	330
InformativeERV	3	52426351	52426840	+	489
InformativeERV	3	52460026	52460287	+	261
InformativeERV	3	52727137	52727216	+	79
InformativeERV	3	53733422	53733905	+	483
InformativeERV	3	53742617	53743486	+	869
InformativeERV	3	53814464	53814818	+	354
InformativeERV	3	53982399	53982740	-	341
InformativeERV	3	54076427	54076750	-	323
InformativeERV	3	54623933	54624499	-	566
InformativeERV	3	55578425	55585968	-	7543
InformativeERV	3	56233733	56234066	-	333
InformativeERV	3	56281675	56281773	+	98
InformativeERV	3	56433450	56433952	-	502
InformativeERV	3	57588534	57589391	+	857
InformativeERV	3	57893517	57893901	+	384
InformativeERV	3	57925345	57926385	-	1040
InformativeERV	3	58061946	58062300	-	354
InformativeERV	3	58063181	58063319	-	138
InformativeERV	3	58065226	58065624	-	398
InformativeERV	3	58073742	58073887	-	145
InformativeERV	3	58093695	58094048	-	353
InformativeERV	3	58095084	58095705	-	621
InformativeERV	3	58114210	58114616	-	406
InformativeERV	3	58146773	58147166	-	393
InformativeERV	3	58343587	58344101	+	514
InformativeERV	3	58403193	58404578	-	1385
InformativeERV	3	58607566	58608252	+	686
InformativeERV	3	58737766	58738184	+	418
InformativeERV	3	58839031	58840077	-	1046
InformativeERV	3	59649552	59650560	+	1008
InformativeERV	3	60861048	60861107	+	59
InformativeERV	3	60911318	60911975	-	657
InformativeERV	3	61317691	61318065	-	374
InformativeERV	3	61320404	61320608	-	204
InformativeERV	3	61707920	61711152	-	3232
InformativeERV	3	63386641	63387070	-	429
InformativeERV	3	63475581	63476418	+	837
InformativeERV	3	63681194	63681361	-	167
InformativeERV	3	67548747	67549028	-	281
InformativeERV	3	67799032	67799979	+	947
InformativeERV	3	68650107	68650184	+	77
InformativeERV	3	69688030	69688532	-	502
InformativeERV	3	69755327	69755473	+	146
InformativeERV	3	70408090	70408240	-	150
InformativeERV	3	70572097	70572776	+	679
InformativeERV	3	70572776	70575492	+	2716
InformativeERV	3	70580298	70580336	+	38
InformativeERV	3	72867902	72868744	+	842
InformativeERV	3	73301555	73302028	+	473
InformativeERV	3	73733532	73734814	+	1282
InformativeERV	3	74631883	74632185	+	302
InformativeERV	3	74632560	74632750	+	190
InformativeERV	3	74682721	74683233	-	512
InformativeERV	3	75353819	75354274	+	455
InformativeERV	3	75721585	75721934	-	349
InformativeERV	3	75814472	75815065	+	593
InformativeERV	3	78572913	78573789	+	876
InformativeERV	3	79230078	79230644	-	566
InformativeERV	3	79237602	79237932	-	330
InformativeERV	3	79239579	79239650	-	71
InformativeERV	3	79240183	79240258	-	75
InformativeERV	3	79254152	79254490	+	338
InformativeERV	3	79261159	79261563	-	404
InformativeERV	3	79759841	79760709	-	868
InformativeERV	3	79851810	79852273	-	463
InformativeERV	3	80138669	80140585	+	1916
InformativeERV	3	81504088	81504471	+	383
InformativeERV	3	81782774	81783453	-	679
InformativeERV	3	81784510	81784847	-	337
InformativeERV	3	81860732	81861228	-	496
InformativeERV	3	82207262	82207613	-	351
InformativeERV	3	83533450	83533550	+	100
InformativeERV	3	84078817	84079557	-	740
InformativeERV	3	84316688	84317036	+	348
InformativeERV	3	85981407	85981435	+	28
InformativeERV	3	85981435	85981754	+	319
InformativeERV	3	85981754	85981950	+	196
InformativeERV	3	85982238	85982279	+	41
InformativeERV	3	85987517	85987670	+	153
InformativeERV	3	86011102	86011331	+	229
InformativeERV	3	86011486	86011642	+	156
InformativeERV	3	86011747	86011866	+	119
InformativeERV	3	86023434	86023747	+	313
InformativeERV	3	86024482	86024782	+	300
InformativeERV	3	86025432	86025621	+	189
InformativeERV	3	86026086	86026618	+	532
InformativeERV	3	86031891	86032216	+	325
InformativeERV	3	86032737	86032967	+	230
InformativeERV	3	86036857	86037172	+	315
InformativeERV	3	86042442	86042523	+	81
InformativeERV	3	86064070	86064336	+	266
InformativeERV	3	86132688	86132772	+	84
InformativeERV	3	86134724	86134850	-	126
InformativeERV	3	86162833	86163298	-	465
InformativeERV	3	86200293	86200444	-	151
InformativeERV	3	86200627	86201299	-	672
InformativeERV	3	86947202	86948113	+	911
InformativeERV	3	87286029	87286877	-	848
InformativeERV	3	87500310	87500647	+	337
InformativeERV	3	87607797	87608103	+	306
InformativeERV	3	87825784	87825996	+	212
InformativeERV	3	88180830	88180877	-	47
InformativeERV	3	88386926	88387165	-	239
InformativeERV	3	88387282	88387293	-	11
InformativeERV	3	88387432	88387726	-	294
InformativeERV	3	88387726	88387937	-	211
InformativeERV	3	88388121	88388532	-	411
InformativeERV	3	88390941	88391344	-	403
InformativeERV	3	88805989	88806384	+	395
InformativeERV	3	89374281	89374402	-	121
InformativeERV	3	89970714	89970843	+	129
InformativeERV	3	90325113	90325242	+	129
InformativeERV	3	90494430	90494642	-	212
InformativeERV	3	90637758	90637921	-	163
InformativeERV	3	91198282	91198606	-	324
InformativeERV	3	91254005	91254836	+	831
InformativeERV	3	91278245	91278566	+	321
InformativeERV	3	91278566	91282849	+	4283
InformativeERV	3	91521121	91521829	+	708
InformativeERV	3	92127285	92127467	+	182
InformativeERV	3	92690992	92691174	+	182
InformativeERV	3	93342396	93342793	+	397
InformativeERV	3	93365982	93367321	-	1339
InformativeERV	3	93591586	93591836	+	250
InformativeERV	3	93712556	93713467	-	911
InformativeERV	3	93713467	93713766	-	299
InformativeERV	3	93715370	93717258	-	1888
InformativeERV	3	93717424	93717828	-	404
InformativeERV	3	93756246	93760639	-	4393
InformativeERV	3	94356427	94357050	+	623
InformativeERV	3	94585222	94585303	-	81
InformativeERV	3	94606192	94606539	-	347
InformativeERV	3	94677065	94684702	+	7637
InformativeERV	3	94686956	94687340	-	384
InformativeERV	3	94746508	94750475	-	3967
InformativeERV	3	94750481	94750621	-	140
InformativeERV	3	94750643	94750890	-	247
InformativeERV	3	94751036	94751112	-	76
InformativeERV	3	94751299	94751573	-	274
InformativeERV	3	95024849	95025662	-	813
InformativeERV	3	95142884	95143000	+	116
InformativeERV	3	95396354	95400745	+	4391
InformativeERV	3	95638757	95638884	+	127
InformativeERV	3	95954620	95954990	+	370
InformativeERV	3	96309101	96309400	-	299
InformativeERV	3	96313465	96313896	-	431
InformativeERV	3	96313896	96314827	-	931
InformativeERV	3	96314818	96319763	-	4945
InformativeERV	3	96319761	96320141	-	380
InformativeERV	3	96320144	96320576	-	432
InformativeERV	3	96332845	96333015	+	170
InformativeERV	3	96465471	96465921	+	450
InformativeERV	3	96487899	96488130	-	231
InformativeERV	3	96488178	96488304	-	126
InformativeERV	3	96492854	96493973	-	1119
InformativeERV	3	96493947	96494202	-	255
InformativeERV	3	96506340	96506712	-	372
InformativeERV	3	96508209	96508640	-	431
InformativeERV	3	96508640	96513739	-	5099
InformativeERV	3	96514264	96514535	-	271
InformativeERV	3	96514533	96514876	-	343
InformativeERV	3	96514879	96515310	-	431
InformativeERV	3	96627907	96628118	-	211
InformativeERV	3	96795340	96795706	+	366
InformativeERV	3	97285743	97286104	-	361
InformativeERV	3	97316696	97316976	+	280
InformativeERV	3	97364720	97365538	+	818
InformativeERV	3	97456806	97457049	+	243
InformativeERV	3	97463340	97464629	+	1289
InformativeERV	3	97478968	97479531	+	563
InformativeERV	3	98244558	98244952	-	394
InformativeERV	3	98348242	98348523	+	281
InformativeERV	3	99059738	99060085	-	347
InformativeERV	3	99862867	99863395	+	528
InformativeERV	3	100311148	100312430	+	1282
InformativeERV	3	100752967	100753411	-	444
InformativeERV	3	100754624	100755113	-	489
InformativeERV	3	100779167	100779371	-	204
InformativeERV	3	101329506	101329935	+	429
InformativeERV	3	101348150	101348341	+	191
InformativeERV	3	101495968	101496341	+	373
InformativeERV	3	101622580	101622943	+	363
InformativeERV	3	101705558	101705659	-	101
InformativeERV	3	101718335	101718598	-	263
InformativeERV	3	102079800	102079989	-	189
InformativeERV	3	103070177	103070509	+	332
InformativeERV	3	103071633	103072596	+	963
InformativeERV	3	103241023	103241133	+	110
InformativeERV	3	103368308	103370238	-	1930
InformativeERV	3	103659058	103659379	+	321
InformativeERV	3	104227745	104227997	+	252
InformativeERV	3	104583817	104584377	-	560
InformativeERV	3	104585516	104586018	-	502
InformativeERV	3	104588189	104588593	-	404
InformativeERV	3	104588593	104594993	-	6400
InformativeERV	3	104602590	104603818	+	1228
InformativeERV	3	104711787	104712193	+	406
InformativeERV	3	104932473	104932548	+	75
InformativeERV	3	104976936	104979040	-	2104
InformativeERV	3	105851630	105852231	-	601
InformativeERV	3	106357059	106361520	+	4461
InformativeERV	3	107164887	107165100	+	213
InformativeERV	3	107271774	107272142	-	368
InformativeERV	3	107278273	107278671	-	398
InformativeERV	3	107288367	107288653	-	286
InformativeERV	3	107658468	107658556	-	88
InformativeERV	3	107659600	107659885	-	285
InformativeERV	3	107659964	107660461	-	497
InformativeERV	3	108243378	108245664	-	2286
InformativeERV	3	108246372	108246793	-	421
InformativeERV	3	108917679	108918499	-	820
InformativeERV	3	108923014	108923305	+	291
InformativeERV	3	109031752	109031937	+	185
InformativeERV	3	110251211	110251587	-	376
InformativeERV	3	110254802	110256007	+	1205
InformativeERV	3	112139629	112140190	+	561
InformativeERV	3	113090865	113097624	+	6759
InformativeERV	3	113633355	113634136	-	781
InformativeERV	3	113678402	113678825	-	423
InformativeERV	3	114481603	114482091	-	488
InformativeERV	3	114808339	114808945	-	606
InformativeERV	3	115174648	115175023	+	375
InformativeERV	3	115175640	115176241	+	601
InformativeERV	3	115177461	115177645	+	184
InformativeERV	3	115191828	115192220	-	392
InformativeERV	3	115794739	115795017	-	278
InformativeERV	3	115878086	115878811	-	725
InformativeERV	3	115880192	115881527	-	1335
InformativeERV	3	115881527	115881897	-	370
InformativeERV	3	116873082	116873366	+	284
InformativeERV	3	116873366	116873984	+	618
InformativeERV	3	116874329	116875975	+	1646
InformativeERV	3	116876033	116876543	+	510
InformativeERV	3	116876689	116877286	+	597
InformativeERV	3	117093582	117094155	-	573
InformativeERV	3	117148319	117148701	-	382
InformativeERV	3	117157375	117157554	-	179
InformativeERV	3	117200570	117202224	+	1654
InformativeERV	3	117205147	117209854	+	4707
InformativeERV	3	117209854	117209980	+	126
InformativeERV	3	119702628	119702971	+	343
InformativeERV	3	120326843	120331103	+	4260
InformativeERV	3	120976295	120976948	-	653
InformativeERV	3	121040586	121041056	+	470
InformativeERV	3	121551782	121552017	-	235
InformativeERV	3	121861152	121862069	+	917
InformativeERV	3	122018870	122019837	+	967
InformativeERV	3	122198566	122198893	+	327
InformativeERV	3	122628570	122629097	-	527
InformativeERV	3	122657198	122657429	-	231
InformativeERV	3	123264789	123265397	+	608
InformativeERV	3	123265402	123265631	+	229
InformativeERV	3	123265655	123265755	+	100
InformativeERV	3	123265979	123266181	+	202
InformativeERV	3	123266402	123266697	+	295
InformativeERV	3	126030444	126034809	+	4365
InformativeERV	3	126304540	126304815	-	275
InformativeERV	3	126511792	126512240	-	448
InformativeERV	3	127040074	127040548	-	474
InformativeERV	3	127202701	127203061	-	360
InformativeERV	3	127203383	127203759	-	376
InformativeERV	3	127228240	127228549	-	309
InformativeERV	3	127237967	127238400	-	433
InformativeERV	3	127254064	127254503	-	439
InformativeERV	3	127302203	127302524	-	321
InformativeERV	3	127324785	127324883	-	98
InformativeERV	3	127329249	127329554	-	305
InformativeERV	3	127342203	127342536	-	333
InformativeERV	3	127351729	127352129	-	400
InformativeERV	3	127368894	127368970	+	76
InformativeERV	3	127386087	127386628	-	541
InformativeERV	3	127414953	127415288	-	335
InformativeERV	3	127422803	127422951	-	148
InformativeERV	3	127427911	127428089	-	178
InformativeERV	3	127440627	127440983	+	356
InformativeERV	3	127479224	127479394	-	170
InformativeERV	3	127951904	127952239	-	335
InformativeERV	3	128682578	128683094	-	516
InformativeERV	3	129339914	129340307	-	393
InformativeERV	3	129342930	129343315	+	385
InformativeERV	3	129666557	129667194	+	637
InformativeERV	3	129667195	129667633	+	438
InformativeERV	3	129667748	129668171	+	423
InformativeERV	3	129668339	129670227	+	1888
InformativeERV	3	129670803	129671812	+	1009
InformativeERV	3	129671835	129672134	+	299
InformativeERV	3	129672134	129673049	+	915
InformativeERV	3	130847553	130847871	-	318
InformativeERV	3	132651546	132652818	-	1272
InformativeERV	3	132654253	132654635	-	382
InformativeERV	3	132654638	132654843	-	205
InformativeERV	3	132841189	132841549	+	360
InformativeERV	3	132853498	132853616	-	118
InformativeERV	3	133298200	133298835	+	635
InformativeERV	3	134204671	134205284	-	613
InformativeERV	3	135116857	135117275	+	418
InformativeERV	3	135275658	135276643	-	985
InformativeERV	3	135433849	135434257	-	408
InformativeERV	3	135483299	135483368	-	69
InformativeERV	3	135723811	135723997	+	186
InformativeERV	3	135936695	135937203	-	508
InformativeERV	3	136949641	136950013	+	372
InformativeERV	3	138209544	138210337	-	793
InformativeERV	3	140611342	140612548	-	1206
InformativeERV	3	141148123	141154591	+	6468
InformativeERV	3	142764945	142765053	-	108
InformativeERV	3	144292510	144292896	+	386
InformativeERV	3	144601718	144602199	+	481
InformativeERV	3	144609763	144609917	+	154
InformativeERV	3	145629770	145630120	-	350
InformativeERV	3	145904474	145904855	-	381
InformativeERV	3	145909018	145910011	+	993
InformativeERV	3	147116925	147117471	-	546
InformativeERV	3	147199356	147199687	-	331
InformativeERV	3	147655002	147655656	+	654
InformativeERV	3	148201934	148202501	+	567
InformativeERV	3	148750512	148756896	+	6384
InformativeERV	3	149278961	149280544	+	1583
InformativeERV	3	150157276	150157794	+	518
InformativeERV	3	151560297	151560734	-	437
InformativeERV	3	151601144	151601435	+	291
InformativeERV	3	152084776	152085963	-	1187
InformativeERV	3	152342243	152342700	+	457
InformativeERV	3	152675193	152675645	+	452
InformativeERV	3	152702507	152702917	+	410
InformativeERV	3	154626058	154626479	-	421
InformativeERV	3	155077974	155078375	-	401
InformativeERV	3	155893146	155894834	-	1688
InformativeERV	3	156477318	156477937	-	619
InformativeERV	3	157507321	157507823	-	502
InformativeERV	3	157816338	157816930	-	592
InformativeERV	3	158628280	158634748	+	6468
InformativeERV	3	158880830	158882682	+	1852
InformativeERV	3	159080452	159080825	+	373
InformativeERV	3	159302027	159306264	+	4237
InformativeERV	3	159355659	159355982	-	323
InformativeERV	3	159355812	159356028	-	216
InformativeERV	3	159542262	159542605	+	343
InformativeERV	4	3192537	3200204	-	7667
InformativeERV	4	3356145	3363715	-	7570
InformativeERV	4	3823508	3824348	-	840
InformativeERV	4	3826846	3827121	-	275
InformativeERV	4	3897002	3897263	-	261
InformativeERV	4	4237282	4237376	-	94
InformativeERV	4	4237760	4242129	-	4369
InformativeERV	4	4797744	4798510	+	766
InformativeERV	4	5184974	5191422	-	6448
InformativeERV	4	6156921	6161668	-	4747
InformativeERV	4	6518427	6518929	-	502
InformativeERV	4	6533235	6533502	-	267
InformativeERV	4	6648342	6648734	-	392
InformativeERV	4	6648737	6649189	-	452
InformativeERV	4	7085683	7086007	+	324
InformativeERV	4	7819953	7820283	+	330
InformativeERV	4	8117548	8118184	+	636
InformativeERV	4	8118185	8118623	+	438
InformativeERV	4	8118738	8119166	+	428
InformativeERV	4	8119332	8121780	+	2448
InformativeERV	4	8121773	8123961	+	2188
InformativeERV	4	8872996	8873467	+	471
InformativeERV	4	8877624	8877961	+	337
InformativeERV	4	8892056	8892854	+	798
InformativeERV	4	9747322	9747702	+	380
InformativeERV	4	10032411	10033332	-	921
InformativeERV	4	10429200	10433579	+	4379
InformativeERV	4	10433762	10433959	+	197
InformativeERV	4	10434413	10438255	+	3842
InformativeERV	4	10449965	10452134	-	2169
InformativeERV	4	10972025	10972219	+	194
InformativeERV	4	10984739	10984938	-	199
InformativeERV	4	10985368	10985570	-	202
InformativeERV	4	11045310	11045512	+	202
InformativeERV	4	11076626	11076724	-	98
InformativeERV	4	11176469	11183871	-	7402
InformativeERV	4	11183873	11184450	-	577
InformativeERV	4	11415790	11416658	-	868
InformativeERV	4	11434024	11438718	-	4694
InformativeERV	4	11440375	11440728	+	353
InformativeERV	4	11446123	11446477	+	354
InformativeERV	4	11619826	11620420	+	594
InformativeERV	4	11671229	11671546	-	317
InformativeERV	4	11677661	11678993	+	1332
InformativeERV	4	11822472	11822791	+	319
InformativeERV	4	12101312	12101708	+	396
InformativeERV	4	12133726	12137565	-	3839
InformativeERV	4	12180329	12181932	+	1603
InformativeERV	4	12182787	12182966	+	179
InformativeERV	4	12666391	12666957	-	566
InformativeERV	4	12694841	12695243	+	402
InformativeERV	4	14288249	14288649	-	400
InformativeERV	4	14290838	14291538	-	700
InformativeERV	4	14473408	14473826	+	418
InformativeERV	4	14798926	14799038	-	112
InformativeERV	4	14799061	14799236	-	175
InformativeERV	4	14800217	14800667	-	450
InformativeERV	4	14801458	14801941	-	483
InformativeERV	4	14804324	14804375	-	51
InformativeERV	4	14861023	14861425	+	402
InformativeERV	4	15332581	15332820	-	239
InformativeERV	4	16916400	16917034	-	634
InformativeERV	4	17302699	17302961	-	262
InformativeERV	4	19735453	19735585	-	132
InformativeERV	4	21216350	21217451	+	1101
InformativeERV	4	21228336	21228837	-	501
InformativeERV	4	21230386	21230861	+	475
InformativeERV	4	21233603	21234015	+	412
InformativeERV	4	21307129	21308340	+	1211
InformativeERV	4	21600101	21601042	+	941
InformativeERV	4	21916988	21917475	+	487
InformativeERV	4	21923458	21923861	+	403
InformativeERV	4	22163762	22165055	-	1293
InformativeERV	4	22636703	22637019	-	316
InformativeERV	4	23500206	23500382	-	176
InformativeERV	4	24606037	24606373	+	336
InformativeERV	4	24888266	24893009	+	4743
InformativeERV	4	26083383	26084229	-	846
InformativeERV	4	26184825	26190184	-	5359
InformativeERV	4	26743776	26744516	-	740
InformativeERV	4	27410465	27410658	-	193
InformativeERV	4	27410810	27417180	-	6370
InformativeERV	4	27740839	27740950	-	111
InformativeERV	4	28076382	28076578	+	196
InformativeERV	4	28114535	28114924	+	389
InformativeERV	4	31520201	31520804	+	603
InformativeERV	4	31961090	31961444	-	354
InformativeERV	4	32035794	32036065	-	271
InformativeERV	4	32777770	32778333	+	563
InformativeERV	4	32787156	32787597	+	441
InformativeERV	4	32788610	32788738	+	128
InformativeERV	4	32788738	32788864	+	126
InformativeERV	4	32789186	32789343	+	157
InformativeERV	4	32791278	32796973	-	5695
InformativeERV	4	32965297	32965476	+	179
InformativeERV	4	33236712	33237249	-	537
InformativeERV	4	33535092	33536127	+	1035
InformativeERV	4	34341588	34349145	-	7557
InformativeERV	4	34464265	34464551	+	286
InformativeERV	4	35671685	35672597	+	912
InformativeERV	4	37177147	37177455	-	308
InformativeERV	4	37930852	37931519	-	667
InformativeERV	4	38870431	38876857	+	6426
InformativeERV	4	38969934	38971007	-	1073
InformativeERV	4	39946760	39947146	-	386
InformativeERV	4	40284260	40284741	+	481
InformativeERV	4	40720522	40720633	-	111
InformativeERV	4	40861808	40861953	+	145
InformativeERV	4	41028604	41028740	-	136
InformativeERV	4	41105070	41105178	-	108
InformativeERV	4	41315129	41315585	+	456
InformativeERV	4	43050129	43050338	+	209
InformativeERV	4	43981647	43981769	+	122
InformativeERV	4	43998376	43999162	-	786
InformativeERV	4	44003674	44003963	+	289
InformativeERV	4	44122811	44123168	-	357
InformativeERV	4	44240364	44240746	-	382
InformativeERV	4	44516538	44517222	-	684
InformativeERV	4	45383153	45383799	-	646
InformativeERV	4	45383790	45387253	-	3463
InformativeERV	4	45556400	45556956	+	556
InformativeERV	4	47005341	47005522	-	181
InformativeERV	4	47192100	47192314	-	214
InformativeERV	4	47322438	47322719	+	281
InformativeERV	4	48009465	48009749	+	284
InformativeERV	4	48516670	48517379	+	709
InformativeERV	4	48517413	48518323	+	910
InformativeERV	4	48518445	48518537	+	92
InformativeERV	4	48682896	48683417	-	521
InformativeERV	4	48805655	48806465	+	810
InformativeERV	4	48971494	48972772	-	1278
InformativeERV	4	49479313	49480719	-	1406
InformativeERV	4	49480719	49481136	-	417
InformativeERV	4	49616886	49617162	-	276
InformativeERV	4	49854084	49854572	-	488
InformativeERV	4	49959602	49960034	-	432
InformativeERV	4	50377485	50378040	-	555
InformativeERV	4	50463952	50464075	-	123
InformativeERV	4	50502259	50503466	-	1207
InformativeERV	4	50919362	50919734	+	372
InformativeERV	4	52059517	52060034	-	517
InformativeERV	4	52329691	52330228	+	537
InformativeERV	4	52811144	52811574	+	430
InformativeERV	4	52890718	52891991	-	1273
InformativeERV	4	54860659	54861022	-	363
InformativeERV	4	54934475	54934886	-	411
InformativeERV	4	54937273	54938094	+	821
InformativeERV	4	55308704	55309218	+	514
InformativeERV	4	55309218	55310298	+	1080
InformativeERV	4	55313464	55315661	+	2197
InformativeERV	4	55315661	55316175	+	514
InformativeERV	4	55319292	55319487	+	195
InformativeERV	4	55340586	55340958	-	372
InformativeERV	4	55401310	55401650	+	340
InformativeERV	4	55838343	55838719	+	376
InformativeERV	4	55895960	55896463	-	503
InformativeERV	4	56181273	56181556	-	283
InformativeERV	4	57394005	57394336	+	331
InformativeERV	4	57916840	57917192	-	352
InformativeERV	4	58242515	58242983	-	468
InformativeERV	4	58680933	58681627	+	694
InformativeERV	4	59234957	59235137	+	180
InformativeERV	4	59269151	59269514	-	363
InformativeERV	4	59931732	59932098	+	366
InformativeERV	4	60033186	60033850	-	664
InformativeERV	4	60181751	60182332	+	581
InformativeERV	4	60385692	60390469	+	4777
InformativeERV	4	61843547	61843950	+	403
InformativeERV	4	61910134	61911308	+	1174
InformativeERV	4	61966249	61966389	+	140
InformativeERV	4	62058815	62061417	+	2602
InformativeERV	4	62073226	62075008	-	1782
InformativeERV	4	62105019	62108163	-	3144
InformativeERV	4	62127910	62134226	-	6316
InformativeERV	4	62472468	62473196	+	728
InformativeERV	4	62867306	62868295	-	989
InformativeERV	4	63723486	63724359	+	873
InformativeERV	4	63876892	63877234	-	342
InformativeERV	4	67257458	67257936	-	478
InformativeERV	4	67607206	67607887	+	681
InformativeERV	4	69495854	69496310	-	456
InformativeERV	4	69682222	69682601	-	379
InformativeERV	4	70423173	70423541	+	368
InformativeERV	4	70631106	70631440	-	334
InformativeERV	4	71941477	71941874	+	397
InformativeERV	4	72101485	72103650	-	2165
InformativeERV	4	72112748	72113647	-	899
InformativeERV	4	73186568	73192912	-	6344
InformativeERV	4	73338961	73339325	-	364
InformativeERV	4	73813430	73814073	-	643
InformativeERV	4	74238790	74239544	-	754
InformativeERV	4	74629618	74630366	+	748
InformativeERV	4	75067487	75075045	+	7558
InformativeERV	4	75192927	75193268	+	341
InformativeERV	4	75231026	75231575	+	549
InformativeERV	4	75484271	75484453	-	182
InformativeERV	4	79561205	79563946	+	2741
InformativeERV	4	79884962	79885361	-	399
InformativeERV	4	81000493	81001048	+	555
InformativeERV	4	81786348	81786945	+	597
InformativeERV	4	81946907	81947306	+	399
InformativeERV	4	83183967	83184472	+	505
InformativeERV	4	83502548	83502754	-	206
InformativeERV	4	83508229	83508622	-	393
InformativeERV	4	83509957	83510142	-	185
InformativeERV	4	84718515	84718846	-	331
InformativeERV	4	85144555	85145303	+	748
InformativeERV	4	85922382	85923117	-	735
InformativeERV	4	86569140	86570005	+	865
InformativeERV	4	86573506	86573913	-	407
InformativeERV	4	86573977	86574306	-	329
InformativeERV	4	86710324	86711351	+	1027
InformativeERV	4	86743698	86743860	+	162
InformativeERV	4	87338646	87338787	+	141
InformativeERV	4	87338790	87338902	+	112
InformativeERV	4	87552291	87552706	-	415
InformativeERV	4	87601992	87602140	-	148
InformativeERV	4	87759528	87760077	-	549
InformativeERV	4	88687250	88687353	-	103
InformativeERV	4	88747734	88748304	-	570
InformativeERV	4	88748304	88748534	-	230
InformativeERV	4	88764209	88764707	-	498
InformativeERV	4	88770436	88770707	-	271
InformativeERV	4	88870235	88871317	-	1082
InformativeERV	4	89185551	89191964	+	6413
InformativeERV	4	89473498	89474375	+	877
InformativeERV	4	90266658	90270489	+	3831
InformativeERV	4	91725815	91726218	+	403
InformativeERV	4	91874354	91875268	-	914
InformativeERV	4	92611386	92613333	+	1947
InformativeERV	4	94609682	94610396	+	714
InformativeERV	4	94695495	94695857	+	362
InformativeERV	4	94898238	94898602	+	364
InformativeERV	4	94932458	94932925	-	467
InformativeERV	4	94935421	94935643	+	222
InformativeERV	4	95254684	95262236	+	7552
InformativeERV	4	96175260	96177966	-	2706
InformativeERV	4	96795884	96796318	-	434
InformativeERV	4	97530669	97532099	+	1430
InformativeERV	4	99125568	99126087	-	519
InformativeERV	4	99186536	99187058	-	522
InformativeERV	4	99190807	99191257	-	450
InformativeERV	4	99462970	99463380	-	410
InformativeERV	4	101960057	101960330	-	273
InformativeERV	4	102654635	102655080	-	445
InformativeERV	4	103029840	103030360	+	520
InformativeERV	4	105762689	105762794	-	105
InformativeERV	4	105780830	105781241	+	411
InformativeERV	4	107420855	107421020	+	165
InformativeERV	4	107638034	107638162	+	128
InformativeERV	4	107687571	107687653	+	82
InformativeERV	4	108811175	108811697	-	522
InformativeERV	4	109233505	109233787	-	282
InformativeERV	4	109966958	109967010	-	52
InformativeERV	4	109972069	109972238	+	169
InformativeERV	4	111834175	111837393	-	3218
InformativeERV	4	111837391	111838593	-	1202
InformativeERV	4	112199949	112205028	+	5079
InformativeERV	4	112352314	112356666	-	4352
InformativeERV	4	113327232	113327579	-	347
InformativeERV	4	114018647	114019066	+	419
InformativeERV	4	114332821	114333427	-	606
InformativeERV	4	114811628	114812976	-	1348
InformativeERV	4	114954813	114955205	-	392
InformativeERV	4	115369541	115369889	+	348
InformativeERV	4	115371815	115378225	-	6410
InformativeERV	4	115654758	115654911	-	153
InformativeERV	4	115655448	115655743	-	295
InformativeERV	4	115655982	115656264	-	282
InformativeERV	4	115825400	115825509	+	109
InformativeERV	4	116063552	116064357	+	805
InformativeERV	4	116632926	116632972	-	46
InformativeERV	4	117092985	117093116	+	131
InformativeERV	4	117192477	117198858	+	6381
InformativeERV	4	117515754	117516459	-	705
InformativeERV	4	117775185	117775680	-	495
InformativeERV	4	117776917	117777383	-	466
InformativeERV	4	117791037	117791634	+	597
InformativeERV	4	118759869	118760163	-	294
InformativeERV	4	118760844	118761126	-	282
InformativeERV	4	118897470	118897866	-	396
InformativeERV	4	119146762	119147916	+	1154
InformativeERV	4	119271308	119271644	-	336
InformativeERV	4	119643488	119643717	+	229
InformativeERV	4	121140128	121140736	-	608
InformativeERV	4	121140732	121140924	-	192
InformativeERV	4	121141069	121141993	-	924
InformativeERV	4	122400314	122404694	-	4380
InformativeERV	4	122490821	122491013	+	192
InformativeERV	4	123096589	123096653	+	64
InformativeERV	4	123096798	123097090	+	292
InformativeERV	4	123168969	123169529	+	560
InformativeERV	4	123721691	123722460	-	769
InformativeERV	4	123724285	123724782	+	497
InformativeERV	4	123724787	123724850	+	63
InformativeERV	4	123724856	123729864	+	5008
InformativeERV	4	124353836	124354996	-	1160
InformativeERV	4	124355008	124358294	-	3286
InformativeERV	4	124541565	124541679	-	114
InformativeERV	4	124541832	124542008	-	176
InformativeERV	4	124557217	124557635	-	418
InformativeERV	4	124599493	124599718	-	225
InformativeERV	4	124640929	124641132	+	203
InformativeERV	4	124878822	124879272	-	450
InformativeERV	4	125078573	125078859	-	286
InformativeERV	4	125078859	125080376	-	1517
InformativeERV	4	125080403	125080675	-	272
InformativeERV	4	126664296	126664959	+	663
InformativeERV	4	126995948	126996306	+	358
InformativeERV	4	127072366	127072548	-	182
InformativeERV	4	127072551	127072979	-	428
InformativeERV	4	127074323	127074779	-	456
InformativeERV	4	127427507	127427710	+	203
InformativeERV	4	127465003	127466142	+	1139
InformativeERV	4	127523592	127523933	-	341
InformativeERV	4	128577849	128578468	-	619
InformativeERV	4	129089420	129089577	+	157
InformativeERV	4	129284556	129285067	-	511
InformativeERV	4	130642161	130642173	-	12
InformativeERV	4	131189986	131190890	-	904
InformativeERV	4	131575992	131576496	-	504
InformativeERV	4	132161037	132161473	+	436
InformativeERV	4	132447092	132447213	+	121
InformativeERV	4	132630847	132631272	-	425
InformativeERV	4	132632213	132632561	-	348
InformativeERV	4	132633459	132633637	-	178
InformativeERV	4	132767732	132767849	+	117
InformativeERV	4	132844886	132846770	+	1884
InformativeERV	4	132926928	132926999	+	71
InformativeERV	4	133287667	133287769	-	102
InformativeERV	4	133656313	133656444	-	131
InformativeERV	4	133905641	133905763	-	122
InformativeERV	4	133936865	133937395	-	530
InformativeERV	4	133937402	133937866	-	464
InformativeERV	4	133953393	133954327	-	934
InformativeERV	4	133954575	133954728	-	153
InformativeERV	4	133956425	133956846	+	421
InformativeERV	4	133959460	133960333	-	873
InformativeERV	4	133961278	133961725	-	447
InformativeERV	4	134432962	134433358	+	396
InformativeERV	4	134437327	134437612	-	285
InformativeERV	4	134921044	134921241	-	197
InformativeERV	4	134921509	134921846	-	337
InformativeERV	4	135713726	135714295	+	569
InformativeERV	4	135754865	135754938	+	73
InformativeERV	4	135755017	135755437	+	420
InformativeERV	4	136106215	136106407	-	192
InformativeERV	4	137378319	137378627	-	308
InformativeERV	4	137810490	137810647	+	157
InformativeERV	4	138433509	138433632	-	123
InformativeERV	4	138917897	138918269	+	372
InformativeERV	4	139144354	139144433	+	79
InformativeERV	4	139190156	139190544	-	388
InformativeERV	4	139331437	139331609	-	172
InformativeERV	4	139338053	139338106	+	53
InformativeERV	4	139955052	139957841	+	2789
InformativeERV	4	140018223	140020263	+	2040
InformativeERV	4	141208082	141208880	-	798
InformativeERV	4	141208872	141209083	-	211
InformativeERV	4	141209551	141210115	-	564
InformativeERV	4	141210115	141210591	-	476
InformativeERV	4	141554905	141555422	+	517
InformativeERV	4	142093605	142093721	+	116
InformativeERV	4	142245970	142246027	-	57
InformativeERV	4	142288563	142289020	-	457
InformativeERV	4	142388851	142388975	-	124
InformativeERV	4	142394916	142395246	-	330
InformativeERV	4	142405389	142405762	-	373
InformativeERV	4	142454955	142455139	-	184
InformativeERV	4	143304177	143304398	+	221
InformativeERV	4	143304791	143304881	+	90
InformativeERV	4	143316472	143316629	-	157
InformativeERV	4	143324155	143324981	+	826
InformativeERV	4	143481913	143483812	-	1899
InformativeERV	4	143638050	143640125	-	2075
InformativeERV	4	143775465	143777525	-	2060
InformativeERV	4	143788215	143788573	+	358
InformativeERV	4	144414108	144414208	+	100
InformativeERV	4	144468360	144468687	+	327
InformativeERV	4	144966845	144967118	-	273
InformativeERV	4	144968132	144969118	-	986
InformativeERV	4	144969463	144969851	-	388
InformativeERV	4	145408200	145408765	+	565
InformativeERV	4	145561675	145562196	-	521
InformativeERV	4	145583067	145583626	+	559
InformativeERV	4	145634213	145634372	+	159
InformativeERV	4	145829974	145830071	+	97
InformativeERV	4	146429064	146429134	+	70
InformativeERV	4	146429128	146429499	+	371
InformativeERV	4	146443755	146444095	+	340
InformativeERV	4	146444836	146445046	+	210
InformativeERV	4	146448115	146448370	+	255
InformativeERV	4	146484233	146484330	+	97
InformativeERV	4	146484367	146484556	+	189
InformativeERV	4	146492152	146493005	-	853
InformativeERV	4	146498189	146498321	+	132
InformativeERV	4	146498389	146498650	+	261
InformativeERV	4	146499373	146499996	+	623
InformativeERV	4	146500000	146500191	+	191
InformativeERV	4	146923854	146924194	-	340
InformativeERV	4	146925981	146926770	-	789
InformativeERV	4	146936447	146936585	+	138
InformativeERV	4	146936828	146937406	+	578
InformativeERV	4	146937406	146940954	+	3548
InformativeERV	4	147219403	147226971	+	7568
InformativeERV	4	147233669	147233905	-	236
InformativeERV	4	147269077	147270729	+	1652
InformativeERV	4	147400447	147401454	-	1007
InformativeERV	4	147445793	147446057	+	264
InformativeERV	4	147446741	147447536	+	795
InformativeERV	4	147453376	147453472	+	96
InformativeERV	4	147459122	147459192	+	70
InformativeERV	4	147459186	147459583	+	397
InformativeERV	4	147467650	147472960	-	5310
InformativeERV	4	147486050	147486280	-	230
InformativeERV	4	147486365	147488216	-	1851
InformativeERV	4	147488307	147488943	-	636
InformativeERV	4	147490267	147490376	-	109
InformativeERV	4	147515837	147516149	+	312
InformativeERV	4	147523790	147523988	+	198
InformativeERV	4	147529857	147530466	+	609
InformativeERV	4	147549718	147550038	+	320
InformativeERV	4	147550959	147551641	+	682
InformativeERV	4	147811399	147812155	-	756
InformativeERV	4	148421441	148421545	-	104
InformativeERV	4	148597347	148597681	-	334
InformativeERV	4	148598814	148598957	+	143
InformativeERV	4	148599449	148599730	+	281
InformativeERV	4	149146458	149147407	+	949
[truncated: 6,166 more rows]

## Sheet: SFig.3i
Group	Chromosome	Start	End	Probe Strand	ERV type	Description	Dnmt3aKO_DiffDNAme	3A logFC	Dnmt3lKO_DiffDNAme	3L logFC	Dnmt3bKO_DiffDNAme	3B logFC	Dnmt3a/bDKO_DiffDNAme	DKO logFC
Dnmt3a/b DKO UpregulatedERV	3	10453152	10455714	+	ERVK	IAPEz-int	-1.86561	0.428545	-9.76568	1.30351	-8.95277	-0.159622	-59.8081	2.89477
Dnmt3a/b DKO UpregulatedERV	3	55578425	55585968	-	ERV1	MMERGLN-int	-4.39632	-0.0126748	-17.2824	0.12965	-31.1629	-0.0678883	-49.9358	1.30845
Dnmt3a/b DKO UpregulatedERV	3	93712556	93713467	-	ERVK	RLTR45-int	-2.2627	-0.594161	-24.784	1.33006	-21.6247	-1.49086	-58.9805	1.70962
Dnmt3a/b DKO UpregulatedERV	3	93715370	93717258	-	ERVK	RLTR45-int	-2.2627	-0.0960756	-24.784	0	-21.6247	-0.402124	-58.9805	1.68564
Dnmt3a/b DKO UpregulatedERV	3	96492854	96493973	-	ERVK	IAPEz-int	1.40401	0.817379	-6.23546	0.837985	-12.5713	0.00212925	-16.3096	2.42791
Dnmt3a/b DKO UpregulatedERV	5	8463604	8464642	+	ERVL	MERVL_2A-int	-3.64917	0.651672	-6.41489	-1.40572	-8.5591	0.684735	-52.746	2.29364
Dnmt3a/b DKO UpregulatedERV	5	72563192	72563700	+	ERV1	RLTR1A2_MM	-4.12089	0.486362	-11.6656	-1.20663	-16.8141	0.54492	-45.6809	3.22236
Dnmt3a/b DKO UpregulatedERV	5	72565736	72571061	+	ERV1	MMERGLN-int	-2.4296	0.115396	-15.8952	-0.440639	-13.6137	-0.089019	-55.0827	3.07167
Dnmt3a/b DKO UpregulatedERV	5	73946182	73946846	+	ERVK	RLTR17	-5.17212	2.00571	-21.5695	2.8876	-27.1948	0.365577	-66.4297	3.30347
Dnmt3a/b DKO UpregulatedERV	5	73948764	73949230	+	ERVL	MT2A	-11.2601	1.03121	-14.1159	1.57634	-18.8818	1.09171	-71.7527	2.68573
Dnmt3a/b DKO UpregulatedERV	8	3346676	3346992	-	ERVL-MaLR	ORR1A4	-1.72781	1.84131	-30.062	0.401902	-28.1921	2.84825	-49.208	3.19318
Dnmt3a/b DKO UpregulatedERV	8	72228569	72231526	-	ERVK	IAPEz-int	ND	0.108807	ND	1.6158	ND	0.091662	ND	1.37014
Dnmt3a/b DKO UpregulatedERV	8	72231963	72232613	-	ERVK	IAPEz-int	ND	2.01597	ND	1.63235	ND	1.27421	ND	3.40694
Dnmt3a/b DKO UpregulatedERV	9	3389786	3390131	+	ERVL-MaLR	MTB	-1.25188	1.09099	-4.46796	-0.684788	-13.437	1.27881	-72.8506	1.64248
Dnmt3a/b DKO UpregulatedERV	10	99549580	99551023	-	ERVK	IAPEz-int	4.22705	0.9525	2.16344	0.714607	1.57568	0.890501	2.36337	2.11357
Dnmt3a/b DKO UpregulatedERV	10	129214083	129215926	+	ERVK	IAPEz-int	5.62767	-0.323551	-5.10094	-0.784153	-2.11597	-0.0794229	-3.58493	1.27836
Dnmt3a/b DKO UpregulatedERV	11	29124893	29126164	+	ERVK	IAPEz-int	-0.811096	0.0065377	-24.8182	0.788867	-31.7387	0.0684783	-40.928	1.87014
Dnmt3a/b DKO UpregulatedERV	12	23158385	23162754	+	ERVK	MMETn-int	-7.73763	0.328312	-12.9675	-0.572697	-18.5779	-0.216051	-69.0069	0.996165
Dnmt3a/b DKO UpregulatedERV	13	13544005	13544420	+	ERVK	IAP-d-int	-0.720734	1.87337	-15.6796	-2.07065	-6.05841	1.01871	-16.4537	3.97279
Dnmt3a/b DKO UpregulatedERV	13	13544420	13544812	+	ERVK	RLTR10D	-0.720734	0.121568	-15.6796	-2.60458	-6.05841	-0.272334	-16.4537	2.29879
Dnmt3a/b DKO UpregulatedERV	13	80702691	80705214	+	ERV1	RLTR1B-int	-16.8471	0.856244	-10.2267	0.583966	-22.579	1.37825	-63.6414	1.15389
Dnmt3a/b DKO UpregulatedERV	16	31542079	31542432	-	ERVL-MaLR	ORR1F	-6.31416	0.691264	-12.9501	0.51124	-15.6915	-0.540495	-61.3868	2.63094
Dnmt3a/b DKO UpregulatedERV	16	31557509	31557979	-	ERV1	MERV1_LTR	0.24501	0.791086	-9.15176	-1.01582	-13.3233	1.00713	-53.4034	2.38542

## Sheet: SFig.4a
Litter	Group	Labyrinth area	Total area	Ratio
308.1	Dnmt3a KO	3.83	8.95	0.427933
308.1	Dnmt3a KO	4.07	7.86	0.517812
308.1	Dnmt3a KO	3.55	7.61	0.466491
308.1	Dnmt3a KO	3.12	5.81	0.537005
309.1	Dnmt3a KO	3.46	6.32	0.547468
39.1	Dnmt3a KO	2.36	4.46	0.529148
39.1	Dnmt3a KO	2.19	3.84	0.570312
39.1	Dnmt3a KO	1.86	3.69	0.504065
39.1	Dnmt3a KO	2.66	4.7	0.565957
308.1	Dnmt3a WT	4.06	8.06	0.503722
308.1	Dnmt3a WT	3.51	6.84	0.513158
309.1	Dnmt3a WT	3.89	6.47	0.601236
309.1	Dnmt3a WT	3.59	6.74	0.532641
39.1	Dnmt3a WT	2.68	5.07	0.5286
39.1	Dnmt3a WT	2.84	5.63	0.50444
39.1	Dnmt3a WT	3.01	5.87	0.512777
39.1	Dnmt3a WT	2.73	5.14	0.531128

[truncated: 4 more sheets: SFig.4b, SFig.4c, Sfig.6e, SFig.6f]
